# Supplementary material for: Identification of Nrf2-responsive microRNA networks as putative mediators of myocardial reductive stress
Source: Sci Rep. 2021 Jun 7;11:11977. doi: 10.1038/s41598-021-90583-y (PMC8184797; doi:10.1038/s41598-021-90583-y)
Supplement: Supplementary file 1 — Supplementary Tables. [file 41598_2021_90583_MOESM1_ESM.xlsx]

## Sheet: Title Page
Title:	Identification of Nrf2-Responsive microRNA Networks as Putative Mediators of Myocardial Reductive Stress
Authors:	Justin M. Quiles, Mark E. Pepin, Sini Sunny, Sandeep Shelar Balu, Anil Kumar Challa, Brian Dalley, John R. Hoidal, Steven M. Pogwizd, Adam R. Wende and Namakkal S. Rajasekarana
Content:	Supplementary tables referenced in-text.

## Sheet: Table S1 - miRNA NTg vs. Tg
miRNA Name	baseMean	log2FoldChange	lfcSE	stat	pvalue	padj	external_gene_name	ensembl_gene_id	Counts_control0	Counts_control1	Counts_control2	Counts_TGL0	Counts_TGL1	Counts_TGL2	Counts_TGH0	Counts_TGH1	Counts_TGH2
mmu-miR-3057-5p	63.1408	-0.763728	0.203304	-3.75657	0.000172255	0.00368863	mmu-miR-3057-5p	mmu-miR-3057-5p	86	81	124	66	50	60	44	75	21
mmu-miR-331-3p	504.401	0.560088	0.176903	3.16608	0.00154507	0.0188135	mmu-miR-331-3p	mmu-miR-331-3p	321	430	531	534	763	446	507	827	318
mmu-let-7i-3p	890.498	0.482061	0.101156	4.7655	1.88388e-06	9.7491e-05	mmu-let-7i-3p	mmu-let-7i-3p	634	846	855	1039	1153	924	920	1519	469
mmu-miR-26a-5p	34.6317	-0.711651	0.286553	-2.48349	0.0130104	0.0701501	mmu-miR-26a-5p	mmu-miR-26a-5p	58	51	43	36	38	24	22	45	12
mmu-miR-340-3p	1866.3	0.277666	0.135422	2.05038	0.0403275	0.140083	mmu-miR-340-3p	mmu-miR-340-3p	1481	1598	2404	2059	1980	2273	1608	2976	1069
mmu-miR-744-5p	1322.91	0.376332	0.146388	2.57078	0.0101471	0.0608641	mmu-miR-744-5p	mmu-miR-744-5p	1050	1387	1188	1563	1366	1233	1327	2373	815
mmu-miR-212-5p	139.862	-0.416933	0.174263	-2.39254	0.016732	0.0855635	mmu-miR-212-5p	mmu-miR-212-5p	155	197	203	139	95	128	120	219	68
mmu-miR-22-5p	4653.11	0.751763	0.116823	6.43504	1.2344e-10	3.60073e-08	mmu-miR-22-5p	mmu-miR-22-5p	2696	3946	3998	5572	5797	4731	5428	8402	2769
mmu-miR-22-3p	505418	0.630228	0.1039	6.06573	1.31358e-09	1.63147e-07	mmu-miR-22-3p	mmu-miR-22-3p	336098	424945	469296	634664	634230	507268	559606	808456	303042
mmu-miR-144-5p	625.839	-1.34308	0.409008	-3.28374	0.00102438	0.0134812	mmu-miR-144-5p	mmu-miR-144-5p	1104	922	1464	353	807	676	163	463	119
mmu-miR-144-3p	2355.94	-0.791654	0.367732	-2.1528	0.0313342	0.11865	mmu-miR-144-3p	mmu-miR-144-3p	3313	3458	4065	1788	3700	2813	917	1983	559
mmu-miR-451a	7409.31	-1.01203	0.396942	-2.54957	0.0107856	0.0631871	mmu-miR-451a	mmu-miR-451a	10882	8888	17797	5430	10185	9148	2523	5462	1556
mmu-miR-21a-5p	205670	0.690106	0.220068	3.13587	0.00171343	0.0204623	mmu-miR-21a-5p	mmu-miR-21a-5p	132640	177153	173460	209008	180232	183408	269647	498447	124419
mmu-miR-301a-5p	108.49	0.387601	0.19205	2.01823	0.0435671	0.147842	mmu-miR-301a-5p	mmu-miR-301a-5p	99	96	102	122	153	98	122	193	46
mmu-miR-301a-3p	108.654	0.58084	0.200917	2.89094	0.0038409	0.0335943	mmu-miR-301a-3p	mmu-miR-301a-3p	62	93	121	111	126	120	112	246	55
mmu-miR-152-5p	284.099	0.442498	0.171009	2.58757	0.00966556	0.0600231	mmu-miR-152-5p	mmu-miR-152-5p	234	220	308	382	389	228	313	480	135
mmu-miR-1843a-3p	267.566	-0.333297	0.121165	-2.75077	0.00594552	0.044484	mmu-miR-1843a-3p	mmu-miR-1843a-3p	270	381	381	261	281	250	222	394	111
mmu-miR-345-3p	795.747	-0.514245	0.143992	-3.57134	0.000355158	0.00612647	mmu-miR-345-3p	mmu-miR-345-3p	1036	992	1264	809	724	833	646	1075	256
mmu-miR-434-5p	983.356	0.699032	0.211601	3.30354	0.000954734	0.0133991	mmu-miR-434-5p	mmu-miR-434-5p	715	749	823	1332	1127	647	1137	2086	617
mmu-miR-3071-3p	227.516	0.492222	0.196485	2.50514	0.0122403	0.0691022	mmu-miR-3071-3p	mmu-miR-3071-3p	160	210	223	255	281	162	254	429	146
mmu-miR-136-5p	227.516	0.492222	0.196485	2.50514	0.0122403	0.0691022	mmu-miR-136-5p	mmu-miR-136-5p	160	210	223	255	281	162	254	429	146
mmu-miR-370-3p	58.1377	0.764432	0.321896	2.37478	0.0175595	0.0865431	mmu-miR-370-3p	mmu-miR-370-3p	54	41	32	74	70	37	81	114	35
mmu-miR-495-3p	71.5606	0.812585	0.301248	2.69739	0.00698845	0.0510568	mmu-miR-495-3p	mmu-miR-495-3p	58	54	42	113	95	44	71	157	42
mmu-miR-376b-5p	68.9766	0.970335	0.29713	3.26569	0.00109199	0.0138393	mmu-miR-376b-5p	mmu-miR-376b-5p	37	45	58	109	83	43	105	109	44
mmu-miR-381-3p	719.838	0.73569	0.25872	2.84357	0.00446108	0.0374369	mmu-miR-381-3p	mmu-miR-381-3p	531	530	575	990	894	394	847	1339	516
mmu-miR-377-3p	23.5643	0.860254	0.351545	2.44707	0.0144024	0.0757958	mmu-miR-377-3p	mmu-miR-377-3p	14	14	23	29	34	15	32	46	14
mmu-miR-369-5p	66.9715	0.484553	0.221904	2.18362	0.0289905	0.115404	mmu-miR-369-5p	mmu-miR-369-5p	53	55	66	76	89	51	64	125	44
mmu-let-7d-5p	27439.6	-0.414739	0.105287	-3.93911	8.17858e-05	0.00195342	mmu-let-7d-5p	mmu-let-7d-5p	31276	36432	41465	25298	30705	26130	21204	36592	11361
mmu-let-7f-1-3p	337.962	0.79282	0.17653	4.49113	7.08455e-06	0.000258795	mmu-let-7f-1-3p	mmu-let-7f-1-3p	198	296	258	427	396	320	465	658	170
mmu-let-7a-5p	489.197	-0.324712	0.115666	-2.80733	0.00499544	0.040818	mmu-let-7a-5p	mmu-let-7a-5p	543	649	675	499	558	435	393	651	216
mmu-miR-874-3p	357.229	-0.502127	0.238125	-2.10867	0.034973	0.129275	mmu-miR-874-3p	mmu-miR-874-3p	427	378	688	423	340	427	228	347	134
mmu-miR-23b-3p	39313.9	0.561741	0.147979	3.7961	0.000146993	0.00326009	mmu-miR-23b-3p	mmu-miR-23b-3p	24918	36926	37610	41297	52205	36204	42635	69878	24185
mmu-miR-27b-5p	426.093	0.584214	0.125811	4.64359	3.42415e-06	0.000163569	mmu-miR-27b-5p	mmu-miR-27b-5p	288	350	425	489	455	438	445	835	264
mmu-miR-27b-3p	366092	0.247332	0.0990972	2.49585	0.0125654	0.0701501	mmu-miR-27b-3p	mmu-miR-27b-3p	290090	362166	433677	377428	464928	363475	367240	617841	182381
mmu-miR-3074-1-3p	1643.24	0.819397	0.141392	5.79523	6.82291e-09	5.29629e-07	mmu-miR-3074-1-3p	mmu-miR-3074-1-3p	938	1179	1527	1664	2069	1890	1746	3109	1097
mmu-miR-24-1-5p	1507.54	0.875024	0.145806	6.00128	1.95763e-09	2.02615e-07	mmu-miR-24-1-5p	mmu-miR-24-1-5p	809	1049	1395	1523	1936	1780	1627	2863	995
mmu-miR-582-3p	1608.92	-0.518404	0.247499	-2.09457	0.0362094	0.132271	mmu-miR-582-3p	mmu-miR-582-3p	1642	1355	3945	1304	1714	1317	1427	1999	716
mmu-miR-449a-5p	21.3573	0.752918	0.375441	2.00542	0.0449179	0.151598	mmu-miR-449a-5p	mmu-miR-449a-5p	14	20	15	20	22	30	30	49	7
mmu-miR-671-5p	304.834	1.41869	0.223865	6.33727	2.33871e-10	3.63085e-08	mmu-miR-671-5p	mmu-miR-671-5p	140	174	159	386	436	234	394	615	238
mmu-miR-671-3p	341.718	1.23352	0.193258	6.38274	1.73948e-10	3.60073e-08	mmu-miR-671-3p	mmu-miR-671-3p	177	210	204	423	540	292	426	622	236
mmu-miR-3097-3p	14.604	0.848884	0.408645	2.07731	0.0377727	0.136458	mmu-miR-3097-3p	mmu-miR-3097-3p	9	12	11	18	26	13	15	31	6
mmu-miR-7689-3p	11.4857	1.21074	0.529356	2.28719	0.0221848	0.10205	mmu-miR-7689-3p	mmu-miR-7689-3p	4	8	8	12	7	12	20	21	10
mmu-miR-25-3p	7647.31	-0.560679	0.128563	-4.36112	1.29401e-05	0.00038405	mmu-miR-25-3p	mmu-miR-25-3p	9012	9038	14657	6975	7434	7372	5359	10304	3108
mmu-miR-93-5p	4569.53	-0.364549	0.0978745	-3.72465	0.000195584	0.003918	mmu-miR-93-5p	mmu-miR-93-5p	4824	5828	7277	4320	4402	4543	3657	7220	1829
mmu-miR-106b-3p	692.707	-0.374044	0.112793	-3.3162	0.000912491	0.0133991	mmu-miR-106b-3p	mmu-miR-106b-3p	842	896	955	687	734	682	562	963	266
mmu-miR-96-5p	28.1243	1.03715	0.350649	2.9578	0.00309841	0.0299028	mmu-miR-96-5p	mmu-miR-96-5p	9	25	21	32	25	30	34	64	21
mmu-miR-335-5p	1489.64	-0.703011	0.314619	-2.23449	0.0254512	0.108255	mmu-miR-335-5p	mmu-miR-335-5p	2331	1631	2648	1792	1768	1659	801	1424	314
mmu-miR-335-3p	1298.4	-0.687751	0.263019	-2.61484	0.00892705	0.0589189	mmu-miR-335-3p	mmu-miR-335-3p	1554	1711	2574	1804	1445	1123	657	1233	407
mmu-miR-148a-3p	242613	0.552227	0.162286	3.40279	0.000667009	0.0103553	mmu-miR-148a-3p	mmu-miR-148a-3p	187862	182990	242623	234790	281113	227239	313481	438132	145008
mmu-miR-148a-5p	337.876	0.675502	0.222005	3.04273	0.0023444	0.0251712	mmu-miR-148a-5p	mmu-miR-148a-5p	265	280	243	353	407	279	475	731	168
mmu-miR-200c-3p	197.902	-1.22241	0.483117	-2.53026	0.0113978	0.0655373	mmu-miR-200c-3p	mmu-miR-200c-3p	374	347	316	224	87	317	58	116	38
mmu-miR-150-5p	4683.57	-0.586777	0.255979	-2.29229	0.0218891	0.101441	mmu-miR-150-5p	mmu-miR-150-5p	5351	6666	8103	6354	5361	4675	2630	4342	1411
mmu-miR-150-3p	42.8242	-0.772858	0.355731	-2.17259	0.029811	0.117168	mmu-miR-150-3p	mmu-miR-150-3p	56	54	90	51	46	48	13	50	11
mmu-miR-5121	170.738	-1.15986	0.385069	-3.01209	0.00259457	0.0268537	mmu-miR-5121	mmu-miR-5121	193	536	143	107	133	108	123	150	80
mmu-miR-326-3p	196.73	0.767486	0.26711	2.87329	0.00406216	0.0350362	mmu-miR-326-3p	mmu-miR-326-3p	97	180	170	176	176	187	264	403	150
mmu-miR-3102-3p	306.016	0.44352	0.16983	2.61155	0.00901335	0.0589189	mmu-miR-3102-3p	mmu-miR-3102-3p	226	239	361	316	362	408	341	434	158
mmu-miR-3102-5p02-5p	14.8488	1.12464	0.406303	2.76799	0.00564036	0.0432428	mmu-miR-3102-5p02-5p	mmu-miR-3102-5p02-5p	7	8	13	15	21	17	19	33	8
mmu-miR-139-3p	118.068	-0.408781	0.187089	-2.18495	0.0288926	0.115404	mmu-miR-139-3p	mmu-miR-139-3p	151	141	175	137	91	130	85	167	47
mmu-miR-210-3p	1083.28	-0.478322	0.146799	-3.25835	0.00112062	0.0139181	mmu-miR-210-3p	mmu-miR-210-3p	1040	1499	1965	917	946	1039	915	1741	420
mmu-miR-3074-2-3p	18913.5	0.45503	0.138196	3.29264	0.000992527	0.0133991	mmu-miR-3074-2-3p	mmu-miR-3074-2-3p	12022	16585	22578	20341	19094	22639	20167	35538	10057
mmu-miR-24-2-5p	18913.5	0.45503	0.138196	3.29264	0.000992527	0.0133991	mmu-miR-24-2-5p	mmu-miR-24-2-5p	12022	16585	22578	20341	19094	22639	20167	35538	10057
mmu-miR-140-3p	14148.6	-0.22581	0.102011	-2.21359	0.0268573	0.111189	mmu-miR-140-3p	mmu-miR-140-3p	14385	17545	20144	14332	13047	14918	13368	21351	5727
mmu-miR-125b-1-3p	147.571	0.517355	0.225367	2.29562	0.0216978	0.101311	mmu-miR-125b-1-3p	mmu-miR-125b-1-3p	113	124	146	180	164	173	160	350	45
mmu-miR-34c-3p	29.1272	1.24815	0.425931	2.93041	0.00338519	0.0309148	mmu-miR-34c-3p	mmu-miR-34c-3p	16	26	7	31	32	29	45	76	15
mmu-miR-34c-5p	940.058	1.02962	0.258183	3.98795	6.66455e-05	0.00165547	mmu-miR-34c-5p	mmu-miR-34c-5p	534	805	463	944	1371	790	1123	2350	547
mmu-miR-34b-3p	59.4433	0.986418	0.333249	2.96001	0.00307632	0.0299028	mmu-miR-34b-3p	mmu-miR-34b-3p	26	57	35	50	76	50	65	141	48
mmu-miR-34b-5p	25.5436	0.952569	0.417479	2.28171	0.0225062	0.102767	mmu-miR-34b-5p	mmu-miR-34b-5p	8	25	19	27	32	16	25	56	24
mmu-miR-190a-5p	553.432	0.262977	0.133878	1.9643	0.049495	0.164366	mmu-miR-190a-5p	mmu-miR-190a-5p	506	446	666	639	648	564	479	874	328
mmu-let-7g-5p	123551	-0.427769	0.100993	-4.23563	2.27913e-05	0.00063978	mmu-let-7g-5p	mmu-let-7g-5p	152811	157139	181699	123963	132251	107356	107076	166017	46979
mmu-let-7g-3p	29.5389	0.677348	0.323147	2.0961	0.0360734	0.132271	mmu-let-7g-3p	mmu-let-7g-3p	12	34	25	34	32	40	36	55	13
mmu-miR-425-5p	1532.79	0.377126	0.126618	2.97845	0.00289713	0.0290181	mmu-miR-425-5p	mmu-miR-425-5p	1121	1322	1847	1593	1658	1795	1725	2762	727
mmu-miR-362-3p	276.651	-0.419349	0.157372	-2.6647	0.00770581	0.0527952	mmu-miR-362-3p	mmu-miR-362-3p	320	384	394	216	256	306	219	403	121
mmu-miR-362-5p	255.69	-0.288268	0.121145	-2.37954	0.0173345	0.0861176	mmu-miR-362-5p	mmu-miR-362-5p	303	305	347	254	237	244	212	368	128
mmu-miR-532-3p	138.135	-0.420812	0.188309	-2.23468	0.0254382	0.108255	mmu-miR-532-3p	mmu-miR-532-3p	145	213	191	110	164	133	111	172	61
mmu-miR-221-3p	5161.87	-0.848449	0.187304	-4.5298	5.90384e-06	0.000244419	mmu-miR-221-3p	mmu-miR-221-3p	7270	8086	8873	4629	4326	5739	3270	5923	1472
mmu-miR-221-5p	264.337	-0.814899	0.184831	-4.40889	1.03902e-05	0.000339594	mmu-miR-221-5p	mmu-miR-221-5p	414	352	456	225	222	281	198	285	82
mmu-miR-222-3p	1410.09	-0.474794	0.166537	-2.85098	0.00435843	0.0370765	mmu-miR-222-3p	mmu-miR-222-3p	1687	1916	2141	1445	1287	1547	1172	2003	411
mmu-miR-222-5p	28.7212	-0.724092	0.306894	-2.35942	0.0183036	0.0888013	mmu-miR-222-5p	mmu-miR-222-5p	28	48	55	24	21	36	18	34	11
mmu-miR-450b-3p	114.761	-0.567834	0.250109	-2.27035	0.0231866	0.103871	mmu-miR-450b-3p	mmu-miR-450b-3p	123	195	172	92	116	110	109	186	24
mmu-miR-450b-5p	221.744	-0.410265	0.176903	-2.31915	0.0203867	0.0973857	mmu-miR-450b-5p	mmu-miR-450b-5p	233	280	380	242	199	260	159	313	75
mmu-miR-542-3p	511.604	-0.662777	0.220832	-3.00127	0.00268858	0.0273707	mmu-miR-542-3p	mmu-miR-542-3p	805	673	732	488	380	581	347	779	148
mmu-miR-351-5p	953.471	-0.24663	0.110666	-2.22859	0.0258409	0.10844	mmu-miR-351-5p	mmu-miR-351-5p	948	1239	1355	1033	850	1017	779	1383	431
mmu-miR-503-5p	431.757	-0.483952	0.135328	-3.57613	0.00034872	0.00612647	mmu-miR-503-5p	mmu-miR-503-5p	472	596	716	400	395	440	322	686	153
mmu-miR-322-3p	3036.36	-0.49083	0.133228	-3.68412	0.00022949	0.00445355	mmu-miR-322-3p	mmu-miR-322-3p	3275	3890	5458	2728	2453	3083	2297	4708	1280
mmu-miR-881-3p	30.683	-1.49223	0.599313	-2.4899	0.0127778	0.0701501	mmu-miR-881-3p	mmu-miR-881-3p	12	40	144	33	23	27	8	17	8
mmu-miR-547-3p	119.598	-0.519651	0.237657	-2.18656	0.0287747	0.115404	mmu-miR-547-3p	mmu-miR-547-3p	95	239	166	120	115	102	94	165	48
mmu-miR-224-5p	325.617	-0.672678	0.152002	-4.42544	9.62437e-06	0.000332041	mmu-miR-224-5p	mmu-miR-224-5p	436	478	519	263	288	339	246	452	106
mmu-miR-452-5p	30.9967	-1.05705	0.425999	-2.48135	0.0130884	0.0701501	mmu-miR-452-5p	mmu-miR-452-5p	68	31	56	29	17	40	22	32	4
mmu-miR-676-5p	334.105	0.32384	0.121185	2.67229	0.00753365	0.0525663	mmu-miR-676-5p	mmu-miR-676-5p	291	290	367	439	419	335	319	518	164
mmu-miR-421-3p	98.3244	-0.600651	0.204332	-2.93959	0.00328652	0.0304616	mmu-miR-421-3p	mmu-miR-421-3p	112	127	191	99	84	112	70	131	29
mmu-miR-374b-3p	51.4423	-0.630352	0.277078	-2.275	0.0229059	0.103829	mmu-miR-374b-3p	mmu-miR-374b-3p	48	65	118	44	47	56	28	79	19
mmu-miR-374c-5p	51.5448	-0.636845	0.276202	-2.30573	0.0211259	0.0993877	mmu-miR-374c-5p	mmu-miR-374c-5p	48	66	118	44	47	56	28	79	19
mmu-miR-374b-5p	2245.76	-0.86166	0.204316	-4.21729	2.47258e-05	0.00063978	mmu-miR-374b-5p	mmu-miR-374b-5p	2337	3172	5453	1698	2148	2089	1239	2673	899
mmu-miR-374c-3p	2245.76	-0.86166	0.204316	-4.21729	2.47258e-05	0.00063978	mmu-miR-374c-3p	mmu-miR-374c-3p	2337	3172	5453	1698	2148	2089	1239	2673	899
mmu-miR-361-3p	3524.69	0.933611	0.158696	5.883	4.02896e-09	3.57427e-07	mmu-miR-361-3p	mmu-miR-361-3p	2046	2453	2785	3943	5107	5299	3828	5662	1751
mmu-miR-361-5p	1260.61	0.444297	0.172308	2.5785	0.00992309	0.0608641	mmu-miR-361-5p	mmu-miR-361-5p	784	1223	1410	1285	1591	1770	1151	2160	587
mmu-miR-30d-5p	259503	-0.441532	0.209018	-2.11241	0.034651	0.128852	mmu-miR-30d-5p	mmu-miR-30d-5p	366681	230539	444722	319793	248483	255670	174693	303340	108721
mmu-miR-1249-3p	209.657	0.311443	0.152381	2.04384	0.0409693	0.141344	mmu-miR-1249-3p	mmu-miR-1249-3p	186	200	206	281	222	214	178	331	126
mmu-let-7c-5p	1202.9	-0.373373	0.10303	-3.62395	0.000290143	0.00545997	mmu-let-7c-5p	mmu-let-7c-5p	1353	1652	1685	1158	1317	1129	956	1698	490
mmu-let-7b-5p	22330.7	-0.245349	0.0968351	-2.53368	0.0112873	0.0655086	mmu-let-7b-5p	mmu-let-7b-5p	23496	28656	30385	24997	23605	19906	20573	32457	8768
mmu-miR-615-3p	8.50503	1.41666	0.655445	2.16138	0.0306661	0.117462	mmu-miR-615-3p	mmu-miR-615-3p	0	3	11	11	11	8	8	18	8
mmu-miR-208a-5p	247.099	-0.419019	0.181619	-2.30713	0.0210474	0.0993877	mmu-miR-208a-5p	mmu-miR-208a-5p	322	298	354	236	301	211	164	298	123
mmu-miR-16-1-3p	530.537	0.45465	0.135839	3.34698	0.00081697	0.0123741	mmu-miR-16-1-3p	mmu-miR-16-1-3p	406	519	480	657	544	576	563	1065	249
mmu-miR-15a-5p	910.877	0.367251	0.153732	2.3889	0.0168987	0.0855635	mmu-miR-15a-5p	mmu-miR-15a-5p	612	1029	898	1037	1186	871	917	1713	426
mmu-miR-320-3p	2608.21	-0.455767	0.154374	-2.95236	0.00315353	0.0299028	mmu-miR-320-3p	mmu-miR-320-3p	3427	3159	3899	2864	2408	2651	2183	3645	815
mmu-miR-17-5p	2299.17	-0.401369	0.138178	-2.90473	0.00367574	0.032609	mmu-miR-17-5p	mmu-miR-17-5p	2271	2902	4073	2164	2182	2242	1660	3866	923
mmu-miR-17-3p	147.81	-0.354792	0.165475	-2.14409	0.032026	0.120196	mmu-miR-17-3p	mmu-miR-17-3p	141	204	235	122	148	155	118	235	61
mmu-miR-19a-3p	546.187	-0.261666	0.0948403	-2.75902	0.00579749	0.0439054	mmu-miR-19a-3p	mmu-miR-19a-3p	573	711	752	596	520	500	449	852	244
mmu-miR-20a-5p	5131.04	-0.57766	0.128477	-4.49621	6.9175e-06	0.000258795	mmu-miR-20a-5p	mmu-miR-20a-5p	6221	6527	9223	5155	4621	5000	3437	7533	1850
mmu-miR-92a-3p	7465.09	-0.635807	0.110498	-5.75404	8.71377e-09	6.0125e-07	mmu-miR-92a-3p	mmu-miR-92a-3p	9092	9946	13673	7128	7247	6651	4906	9373	3131
mmu-miR-5125	6.57247	2.00536	0.780536	2.56921	0.010193	0.0608641	mmu-miR-5125	mmu-miR-5125	2	5	0	12	13	5	10	8	4
mmu-miR-219a-1-3p	46.7342	-0.58985	0.227927	-2.58789	0.00965651	0.0600231	mmu-miR-219a-1-3p	mmu-miR-219a-1-3p	58	77	63	47	41	43	41	55	17
mmu-miR-219c-5p	46.7342	-0.58985	0.227927	-2.58789	0.00965651	0.0600231	mmu-miR-219c-5p	mmu-miR-219c-5p	58	77	63	47	41	43	41	55	17
mmu-miR-219c-3p	40.7227	-0.734593	0.340209	-2.15924	0.0308314	0.117462	mmu-miR-219c-3p	mmu-miR-219c-3p	44	77	66	37	33	54	26	60	6
mmu-miR-219a-5p	40.7227	-0.734593	0.340209	-2.15924	0.0308314	0.117462	mmu-miR-219a-5p	mmu-miR-219a-5p	44	77	66	37	33	54	26	60	6
mmu-miR-5709-5p	32.1658	-0.715464	0.276367	-2.58882	0.00963052	0.0600231	mmu-miR-5709-5p	mmu-miR-5709-5p	41	41	63	31	20	36	23	38	13
mmu-miR-193b-3p	173.832	0.863823	0.173397	4.98178	6.30019e-07	3.91242e-05	mmu-miR-193b-3p	mmu-miR-193b-3p	115	129	125	219	233	157	222	307	103
mmu-miR-185-5p	15856.3	-0.595954	0.227474	-2.61988	0.0087961	0.0589189	mmu-miR-185-5p	mmu-miR-185-5p	24292	18293	24389	17170	13861	19533	10367	17839	4968
mmu-miR-28a-3p	1038.54	-0.160156	0.0779327	-2.05506	0.0398737	0.139896	mmu-miR-28a-3p	mmu-miR-28a-3p	1079	1192	1440	1091	1035	1035	943	1635	442
mmu-miR-99a-5p	345641	0.199885	0.0932824	2.14279	0.0321297	0.120196	mmu-miR-99a-5p	mmu-miR-99a-5p	309140	304871	433248	394320	376905	349216	364155	531761	177028
mmu-let-7c-1-3p	139.863	0.655865	0.170207	3.85334	0.000116518	0.00267991	mmu-let-7c-1-3p	mmu-let-7c-1-3p	96	121	117	181	148	136	142	298	82
mmu-miR-155-5p	1646.98	-0.883196	0.193115	-4.57343	4.79806e-06	0.000212828	mmu-miR-155-5p	mmu-miR-155-5p	2371	2223	3304	1789	1394	1594	972	1811	461
mmu-miR-155-3p	16.4932	-0.864825	0.383399	-2.25568	0.0240908	0.106706	mmu-miR-155-3p	mmu-miR-155-3p	22	21	37	14	11	22	10	20	4
mmu-miR-30a-5p	297381	-0.38614	0.19344	-1.99618	0.0459147	0.154124	mmu-miR-30a-5p	mmu-miR-30a-5p	462956	308474	366813	345292	267743	294873	243110	366731	124214
mmu-miR-30a-3p	11051.1	-0.438054	0.121985	-3.59104	0.000329366	0.00601577	mmu-miR-30a-3p	mmu-miR-30a-3p	14127	15226	14450	10911	10170	10383	9345	13627	5051
mmu-miR-1843b-3p	344.227	0.337975	0.151195	2.23536	0.0253935	0.108255	mmu-miR-1843b-3p	mmu-miR-1843b-3p	306	248	421	388	414	318	346	640	180
mmu-miR-214-5p	1212.07	0.562363	0.184872	3.0419	0.00235094	0.0251712	mmu-miR-214-5p	mmu-miR-214-5p	720	1087	1285	1116	1257	1331	1512	2603	631
mmu-miR-194-5p	63.938	-1.07727	0.247063	-4.36032	1.29872e-05	0.00038405	mmu-miR-194-5p	mmu-miR-194-5p	95	96	132	54	49	43	28	63	36
mmu-miR-215-5p	410.02	-1.24101	0.165614	-7.49343	6.70977e-14	4.16677e-11	mmu-miR-215-5p	mmu-miR-215-5p	671	692	844	346	293	340	185	461	126
mmu-miR-29b-2-5p	143.438	-0.481527	0.203932	-2.36121	0.0182152	0.0888013	mmu-miR-29b-2-5p	mmu-miR-29b-2-5p	156	202	233	144	132	181	93	180	51
mmu-miR-29c-5p	605.994	0.378553	0.144713	2.61589	0.00889948	0.0589189	mmu-miR-29c-5p	mmu-miR-29c-5p	451	539	699	849	645	774	569	905	282
mmu-miR-194-2-3p	14.074	-0.890322	0.428643	-2.07707	0.0377951	0.136458	mmu-miR-194-2-3p	mmu-miR-194-2-3p	11	26	32	14	12	16	8	11	5
mmu-miR-192-5p	6668.98	-0.444474	0.142849	-3.11149	0.00186147	0.0212633	mmu-miR-192-5p	mmu-miR-192-5p	7365	8407	11319	7887	5657	6978	4981	8794	2497
mmu-miR-101b-3p	15415.7	-0.18012	0.079929	-2.2535	0.0242279	0.106706	mmu-miR-101b-3p	mmu-miR-101b-3p	16887	18153	20129	16297	15356	14612	13136	25385	6811
mmu-miR-1a-3p	847.328	0.542755	0.250573	2.16606	0.0303069	0.117462	mmu-miR-1a-3p	mmu-miR-1a-3p	834	716	526	970	1363	854	771	1151	519
mmu-miR-1b-5p	847.328	0.542755	0.250573	2.16606	0.0303069	0.117462	mmu-miR-1b-5p	mmu-miR-1b-5p	834	716	526	970	1363	854	771	1151	519
mmu-miR-187-3p	585.858	0.748781	0.244702	3.05997	0.00221359	0.0245471	mmu-miR-187-3p	mmu-miR-187-3p	390	353	605	652	770	504	480	1032	509
mmu-miR-378a-3p	450942	0.273266	0.120419	2.2693	0.0232498	0.103871	mmu-miR-378a-3p	mmu-miR-378a-3p	379171	369957	575532	519085	590978	437997	440591	765583	209835
mmu-miR-378a-5p	16872.4	0.401574	0.179651	2.2353	0.0253978	0.108255	mmu-miR-378a-5p	mmu-miR-378a-5p	11607	15643	19364	18966	27476	15264	15454	24987	9127
mmu-miR-126b-3p	68730.8	-0.27782	0.135142	-2.05577	0.0398051	0.139896	mmu-miR-126b-3p	mmu-miR-126b-3p	63297	94450	102559	73223	67011	77381	53213	96059	28163
mmu-miR-126a-5p	68632.6	-0.278138	0.135075	-2.05913	0.0394818	0.139896	mmu-miR-126a-5p	mmu-miR-126a-5p	63241	94329	102390	73146	66892	77256	53140	95893	28120
mmu-miR-181a-2-3p	872.218	-0.386363	0.162006	-2.38487	0.0170851	0.0855635	mmu-miR-181a-2-3p	mmu-miR-181a-2-3p	1096	933	1397	1031	770	872	614	1068	414
mmu-miR-130a-5p	17.8814	1.06443	0.48434	2.19769	0.0279714	0.115035	mmu-miR-130a-5p	mmu-miR-130a-5p	9	8	19	31	32	16	23	41	2
mmu-miR-129-2-3p	7.93997	1.43534	0.644827	2.22593	0.0260186	0.10844	mmu-miR-129-2-3p	mmu-miR-129-2-3p	3	6	3	15	15	5	5	12	7
mmu-miR-129b-5p	7.93997	1.43534	0.644827	2.22593	0.0260186	0.10844	mmu-miR-129b-5p	mmu-miR-129b-5p	3	6	3	15	15	5	5	12	7
mmu-miR-674-3p	1383.86	-0.384308	0.156867	-2.44989	0.0142899	0.0757958	mmu-miR-674-3p	mmu-miR-674-3p	1395	1486	2677	1339	1180	1382	1148	2198	563
mmu-miR-499-5p	130179	-0.564921	0.221073	-2.55535	0.010608	0.0627388	mmu-miR-499-5p	mmu-miR-499-5p	155603	168170	230565	144171	132097	153334	76434	121416	49562
mmu-miR-298-5p	30.9883	0.751548	0.381329	1.97087	0.0487393	0.162726	mmu-miR-298-5p	mmu-miR-298-5p	20	25	26	32	38	16	41	88	16
mmu-let-7j	1899.55	-0.475626	0.098298	-4.83861	1.3075e-06	7.38145e-05	mmu-let-7j	mmu-let-7j	2427	2457	2817	1720	1935	1745	1591	2497	780
mmu-miR-186-5p	5969.05	-0.163305	0.0796666	-2.04986	0.0403781	0.140083	mmu-miR-186-5p	mmu-miR-186-5p	5599	7045	8869	6320	6457	5664	5263	9192	2571
mmu-miR-455-5p	2026.86	0.772581	0.206797	3.73594	0.000187014	0.00387118	mmu-miR-455-5p	mmu-miR-455-5p	1183	1776	1604	2268	2314	1741	3073	4181	1022
mmu-miR-491-5p	22.4208	1.22943	0.372783	3.29798	0.000973818	0.0133991	mmu-miR-491-5p	mmu-miR-491-5p	5	16	19	24	30	23	32	47	14
mmu-miR-31-3p	35.5878	1.04468	0.301635	3.46338	0.000533435	0.00871745	mmu-miR-31-3p	mmu-miR-31-3p	20	24	25	40	31	43	53	78	20
mmu-miR-101a-3p	66888.3	-0.309732	0.102788	-3.01332	0.0025841	0.0268537	mmu-miR-101a-3p	mmu-miR-101a-3p	80555	81920	89935	73655	68194	65398	51973	95816	27531
mmu-miR-30e-3p	11996.8	-0.259601	0.118645	-2.18804	0.0286664	0.115404	mmu-miR-30e-3p	mmu-miR-30e-3p	12209	12790	20305	13091	11962	12163	9369	16855	5396
mmu-miR-30f	12007	-0.259344	0.118678	-2.18527	0.0288689	0.115404	mmu-miR-30f	mmu-miR-30f	12222	12796	20319	13104	11978	12177	9378	16870	5397
mmu-miR-700-3p	279.328	-0.449812	0.187346	-2.40096	0.016352	0.0846215	mmu-miR-700-3p	mmu-miR-700-3p	336	263	545	245	282	286	210	390	116
mmu-miR-34a-5p	1162.68	-0.463842	0.224117	-2.06964	0.0384858	0.138148	mmu-miR-34a-5p	mmu-miR-34a-5p	961	1830	2027	1394	1121	833	991	1976	338
mmu-miR-6945-3p	11.6218	1.51672	0.543054	2.79294	0.00522316	0.0421245	mmu-miR-6945-3p	mmu-miR-6945-3p	4	8	5	9	23	9	18	22	8
mmu-miR-30c-5p	14.137	-1.06044	0.525425	-2.01826	0.0435644	0.147842	mmu-miR-30c-5p	mmu-miR-30c-5p	31	19	17	9	16	9	5	8	10
mmu-miR-3057-3p	10.7818	-1.27005	0.435663	-2.91521	0.00355448	0.0319903	mmu-miR-3057-3p	mmu-miR-3057-3p	17	18	23	8	7	10	3	11	5
mmu-miR-741-3p	7.03568	-2.00221	0.718232	-2.78769	0.00530848	0.0422637	mmu-miR-741-3p	mmu-miR-741-3p	4	11	35	6	3	3	1	5	3
mmu-miR-743b-3p	2.25578	-2.77497	1.11563	-2.48735	0.0128698	0.0701501	mmu-miR-743b-3p	mmu-miR-743b-3p	1	7	11	1	0	1	1	2	0
mmu-miR-871-3p	7.0964	-2.35414	0.874736	-2.69126	0.00711826	0.0512931	mmu-miR-871-3p	mmu-miR-871-3p	4	5	47	3	3	6	2	1	2
mmu-miR-694	3.31874	-1.90821	0.926004	-2.0607	0.0393318	0.139896	mmu-miR-694	mmu-miR-694	10	6	5	5	0	3	1	2	0
mmu-miR-216a-5p	1.09607	-4.09563	1.8784	-2.18038	0.0292292	0.115614	mmu-miR-216a-5p	mmu-miR-216a-5p	7	1	2	0	0	0	0	0	0
mmu-miR-6921-3p	1.02196	-4.00531	1.7861	-2.2425	0.0249293	0.108255	mmu-miR-6921-3p	mmu-miR-6921-3p	2	6	2	0	0	0	0	0	0
mmu-miR-3100-3p	1.05878	-4.06619	1.70442	-2.38568	0.0170477	0.0855635	mmu-miR-3100-3p	mmu-miR-3100-3p	2	3	6	0	0	0	0	0	0
mmu-miR-302b-3p	1.36633	-4.43189	1.57005	-2.82277	0.00476112	0.039422	mmu-miR-302b-3p	mmu-miR-302b-3p	2	6	6	0	0	0	0	0	0
mmu-miR-451b	1.44204	-4.499	1.5251	-2.94997	0.00317807	0.0299028	mmu-miR-451b	mmu-miR-451b	6	3	5	0	0	0	0	0	0
mmu-miR-1938	1.11967	-4.13613	1.77492	-2.33031	0.0197896	0.0952664	mmu-miR-1938	mmu-miR-1938	5	1	5	0	0	0	0	0	0
mmu-miR-380-5p	1.24021	-4.28152	1.59751	-2.68013	0.00735944	0.0519343	mmu-miR-380-5p	mmu-miR-380-5p	4	5	3	0	0	0	0	0	0
mmu-miR-6418-3p	1.09003	-4.10274	1.65371	-2.48094	0.0131037	0.0701501	mmu-miR-6418-3p	mmu-miR-6418-3p	3	3	5	0	0	0	0	0	0
mmu-miR-483-5p	1.74959	-4.77831	1.39981	-3.41354	0.000641248	0.0102106	mmu-miR-483-5p	mmu-miR-483-5p	6	6	5	0	0	0	0	0	0
mmu-miR-3097-5p	1.20897	-4.24949	1.59554	-2.66336	0.0077365	0.0527952	mmu-miR-3097-5p	mmu-miR-3097-5p	3	5	4	0	0	0	0	0	0
mmu-miR-7661-3p	1.19094	-4.22963	1.64546	-2.57048	0.0101557	0.0608641	mmu-miR-7661-3p	mmu-miR-7661-3p	4	2	6	0	0	0	0	0	0
mmu-miR-181a-5p	1.24579	-4.30062	1.65173	-2.6037	0.0092223	0.0596568	mmu-miR-181a-5p	mmu-miR-181a-5p	3	2	8	0	0	0	0	0	0
mmu-miR-135b-5p	1.27864	-4.3346	1.56048	-2.77774	0.00547378	0.0430281	mmu-miR-135b-5p	mmu-miR-135b-5p	3	4	6	0	0	0	0	0	0
mmu-miR-5114	1.54456	-4.59815	1.46942	-3.12923	0.00175268	0.0205361	mmu-miR-5114	mmu-miR-5114	6	4	5	0	0	0	0	0	0
mmu-miR-1199-5p	2.32445	-3.02321	1.0919	-2.76875	0.00562713	0.0432428	mmu-miR-1199-5p	mmu-miR-1199-5p	3	10	5	1	0	1	0	1	1
mmu-miR-883a-3p	1.67228	-4.72207	1.44013	-3.27893	0.00104202	0.0134812	mmu-miR-883a-3p	mmu-miR-883a-3p	3	7	7	0	0	0	0	0	0
mmu-miR-471-5p	1.28422	-4.34872	1.80212	-2.41311	0.0158169	0.0825404	mmu-miR-471-5p	mmu-miR-471-5p	2	1	11	0	0	0	0	0	0
mmu-miR-7073-5p	1.40202	-4.4523	1.6563	-2.6881	0.00718598	0.0512931	mmu-miR-7073-5p	mmu-miR-7073-5p	8	2	3	0	0	0	0	0	0
mmu-miR-3109-3p	1.62461	-4.6848	1.50731	-3.10806	0.00188322	0.0212633	mmu-miR-3109-3p	mmu-miR-3109-3p	2	6	9	0	0	0	0	0	0
mmu-miR-7093-3p	1.935	-4.92528	1.41343	-3.48464	0.000492804	0.00827112	mmu-miR-7093-3p	mmu-miR-7093-3p	8	3	8	0	0	0	0	0	0
mmu-miR-6900-3p	1.28024	-4.3365	1.60306	-2.70513	0.00682774	0.0504765	mmu-miR-6900-3p	mmu-miR-6900-3p	2	6	5	0	0	0	0	0	0
mmu-miR-215-3p	4.67558	-1.46951	0.726649	-2.02231	0.0431447	0.147842	mmu-miR-215-3p	mmu-miR-215-3p	9	8	10	5	1	1	1	9	2

## Sheet: Table S2 - miRNA TgH vs. TgL
	baseMean	log2FoldChange	lfcSE	stat	pvalue	padj	Counts_TGL0	Counts_TGL1	Counts_TGL2	Counts_TGH0	Counts_TGH1	Counts_TGH2
mmu-miR-1930-5p	3.34882	-5.06231	1.59987	-3.16419	0.00155516	0.0337527	10	3	9	0	0	0
mmu-miR-144-5p	395.65	-1.27404	0.289593	-4.39942	1.0854e-05	0.00104632	353	807	676	163	463	119
mmu-miR-144-3p	1812.3	-1.19873	0.241193	-4.97	6.69527e-07	9.80857e-05	1788	3700	2813	917	1983	559
mmu-miR-451a	5295.05	-1.31292	0.231935	-5.66072	1.50738e-08	6.58446e-06	5430	10185	9148	2523	5462	1556
mmu-miR-21a-3p	34.8634	1.07143	0.412222	2.59916	0.00934528	0.132739	27	15	32	49	78	21
mmu-miR-21a-5p	226324	0.688149	0.1603	4.29287	1.76379e-05	0.00129198	209008	180232	183408	269647	498447	124419
mmu-miR-342-5p	25.697	0.909743	0.440979	2.06301	0.0391119	0.397612	16	21	22	33	58	15
mmu-miR-342-3p	1077.54	0.790119	0.163282	4.83897	1.30511e-06	0.000152959	855	928	824	1346	2150	681
mmu-miR-203-3p	1688.1	-0.807849	0.210405	-3.83949	0.000123292	0.00550262	2501	1774	2780	1288	2042	537
mmu-miR-1983	576.84	0.712723	0.223845	3.184	0.00145255	0.0327383	382	529	528	744	1336	273
mmu-miR-874-3p	300.914	-0.598415	0.212561	-2.81526	0.00487374	0.0816004	423	340	427	228	347	134
mmu-miR-574-3p	707.033	0.489888	0.182505	2.68424	0.00726949	0.106498	616	691	636	844	1445	351
mmu-miR-6240	2.67103	-4.74154	1.7026	-2.78488	0.00535483	0.0871648	12	3	3	0	0	0
mmu-miR-335-5p	1180.53	-1.01131	0.180856	-5.5918	2.24726e-08	6.58446e-06	1792	1768	1659	801	1424	314
mmu-miR-335-3p	1034.49	-0.804454	0.191723	-4.19592	2.71764e-05	0.00176948	1804	1445	1123	657	1233	407
mmu-miR-148a-3p	260534	0.396954	0.166454	2.38477	0.0170898	0.213077	234790	281113	227239	313481	438132	145008
mmu-miR-148a-5p	370.484	0.455651	0.215432	2.11506	0.0344251	0.360234	353	407	279	475	731	168
mmu-miR-7043-3p	58.6373	0.759924	0.348468	2.18075	0.0292016	0.316891	51	33	59	53	142	39
mmu-miR-141-3p	20.6242	-1.75692	0.652223	-2.69374	0.00706558	0.106165	33	13	56	2	18	8
mmu-miR-200c-3p	131.279	-1.48045	0.372715	-3.97207	7.125e-05	0.00417525	224	87	317	58	116	38
mmu-miR-150-5p	3847.56	-0.846291	0.162154	-5.21905	1.79841e-07	3.5129e-05	6354	5361	4675	2630	4342	1411
mmu-miR-150-3p	33.0309	-0.960412	0.421084	-2.28081	0.0225597	0.259216	51	46	48	13	50	11
mmu-miR-326-3p	219.367	0.742234	0.213237	3.4808	0.000499921	0.0138854	176	176	187	264	403	150
mmu-miR-34b-3p	68.437	0.642728	0.313735	2.04864	0.0404977	0.402232	50	76	50	65	141	48
mmu-miR-221-3p	3908.57	-0.423711	0.19029	-2.22666	0.02597	0.292662	4629	4326	5739	3270	5923	1472
mmu-miR-881-3p	18.3749	-1.17541	0.529734	-2.21886	0.0264961	0.292957	33	23	27	8	17	8
mmu-miR-223-5p	145.842	0.662596	0.287811	2.30219	0.0213243	0.254959	137	93	144	203	337	57
mmu-miR-30d-5p	222463	-0.346955	0.168387	-2.06047	0.0393541	0.397612	319793	248483	255670	174693	303340	108721
mmu-miR-208b-3p	2583.28	1.28925	0.531365	2.42631	0.0152533	0.195584	978	2328	1629	2944	9295	1108
mmu-miR-185-5p	12996.7	-0.539908	0.186493	-2.89505	0.00379093	0.0716608	17170	13861	19533	10367	17839	4968
mmu-miR-155-5p	1232.76	-0.505082	0.177786	-2.84095	0.00449793	0.0816004	1789	1394	1594	972	1811	461
mmu-miR-199a-3p	144.907	0.522475	0.26133	1.99929	0.0455769	0.437837	112	158	125	147	352	70
mmu-miR-214-5p	1304.38	0.398339	0.185021	2.15294	0.031323	0.333732	1116	1257	1331	1512	2603	631
mmu-miR-664-5p	91.4157	0.530162	0.267848	1.97934	0.047778	0.451579	92	81	76	104	198	46
mmu-miR-29c-3p	2205	-0.484865	0.163323	-2.96874	0.0029902	0.0584085	3069	2585	2831	1675	3000	956
mmu-miR-145a-3p	9220.08	-0.474376	0.17539	-2.70469	0.00683686	0.105432	13163	13146	9292	6903	11907	4291
mmu-miR-145a-5p	20216.2	-0.46418	0.191498	-2.42394	0.015353	0.195584	28214	30885	18851	14742	26623	9558
mmu-miR-499-5p	107630	-0.623678	0.179757	-3.46957	0.000521294	0.0138854	144171	132097	153334	76434	121416	49562
mmu-miR-455-5p	2259.26	0.454839	0.197012	2.30869	0.0209608	0.254959	2268	2314	1741	3073	4181	1022
mmu-miR-666-5p	2.54849	-4.67182	1.70259	-2.74394	0.00607058	0.0961449	4	10	3	0	0	0
mmu-miR-7048-3p	3.64877	-5.1864	1.55465	-3.33605	0.00084978	0.0203341	5	11	8	0	0	0
mmu-miR-384-3p	3.37466	-5.07201	1.62061	-3.12969	0.00174989	0.0366227	2	11	9	0	0	0
mmu-miR-203-5p	4.13286	-5.36452	1.51633	-3.53783	0.000403436	0.0131341	9	6	12	0	0	0
mmu-miR-135a-2-3p	3.35585	-2.7119	1.34338	-2.01872	0.0435167	0.425013	9	8	3	1	2	0
mmu-miR-7052-3p	6.23542	6.21125	1.42176	4.3687	1.24987e-05	0.00104632	0	0	0	16	14	6
mmu-miR-3968	2.40229	4.89223	1.73565	2.81867	0.0048223	0.0816004	0	0	0	6	10	1
mmu-miR-493-5p	4.44307	5.7398	1.49361	3.8429	0.00012159	0.00550262	0	0	0	9	15	4
mmu-miR-540-5p	4.12287	5.63575	1.52011	3.70745	0.000209356	0.00766767	0	0	0	6	17	4
mmu-miR-667-3p	4.47215	5.75459	1.49306	3.85423	0.000116092	0.00550262	0	0	0	8	17	4
mmu-miR-487b-3p	4.42965	5.71958	1.49582	3.8237	0.000131462	0.00550262	0	0	0	7	15	5
mmu-miR-496a-3p	2.24108	4.81092	1.85533	2.59302	0.00951369	0.132739	0	0	0	7	10	0
mmu-miR-138-2-3p	4.19685	5.62778	1.5122	3.72159	0.000197973	0.00766767	0	0	0	8	11	5
mmu-miR-6952-3p	1.70372	4.40375	1.91915	2.29463	0.0217542	0.254959	0	0	0	2	10	1
mmu-miR-3076-3p	3.67172	5.46301	1.565	3.49073	0.000481697	0.0138854	0	0	0	4	16	4
mmu-miR-6948-3p	2.41794	4.88464	1.72594	2.83013	0.00465289	0.0816004	0	0	0	3	12	2
mmu-miR-130b-3p	3.68636	5.45268	1.54926	3.51953	0.000432311	0.0133334	0	0	0	7	11	4
mmu-miR-101b-5p	3.42328	5.35984	1.57615	3.4006	0.000672385	0.0171312	0	0	0	8	10	3
mmu-miR-1955-5p	2.16829	4.76878	1.87134	2.54832	0.0108243	0.147512	0	0	0	6	11	0
mmu-miR-7019-3p	1.99365	4.65191	1.91556	2.42849	0.0151618	0.195584	0	0	0	5	11	0
mmu-miR-2137	10.1438	6.90555	2.21557	3.11682	0.00182812	0.0369406	0	0	0	4	7	26
mmu-miR-8094	4.0862	5.50363	1.65259	3.33031	0.000867495	0.0203341	0	0	0	3	2	10
mmu-miR-1902	5.16655	5.85397	1.63253	3.58583	0.000336014	0.0115826	0	0	0	4	1	13

## Sheet: Table S3 - TG_UP
ensembl_gene_id	baseMean_TG	log2FoldChange_TG	lfcSE_TG	stat_TG	pvalue_TG	padj_TG	NTG_average	TGL_average	TGH_average	Counts_control0	Counts_control1	Counts_control2	Counts_TGL0	Counts_TGL1	Counts_TGL2	Counts_TGH0	Counts_TGH1	Counts_TGH2
mmu-miR-331-3p	504.401	0.560088	0.176903	3.16608	0.00154507	0.0188135	604.333	581	550.667	321	430	531	534	763	446	507	827	318
mmu-let-7i-3p	890.498	0.482061	0.101156	4.7655	1.88388e-06	9.7491e-05	1063.33	1038.67	969.333	634	846	855	1039	1153	924	920	1519	469
mmu-miR-340-3p	1866.3	0.277666	0.135422	2.05038	0.0403275	0.140083	2629	2104	1884.33	1481	1598	2404	2059	1980	2273	1608	2976	1069
mmu-miR-744-5p	1322.91	0.376332	0.146388	2.57078	0.0101471	0.0608641	1604.33	1387.33	1505	1050	1387	1188	1563	1366	1233	1327	2373	815
mmu-miR-22-5p	4653.11	0.751763	0.116823	6.43504	1.2344e-10	3.60073e-08	4879.33	5366.67	5533	2696	3946	3998	5572	5797	4731	5428	8402	2769
mmu-miR-22-3p	505418	0.630228	0.1039	6.06573	1.31358e-09	1.63147e-07	566545	592054	557035	336098	424945	469296	634664	634230	507268	559606	808456	303042
mmu-miR-301a-5p	108.49	0.387601	0.19205	2.01823	0.0435671	0.147842	133	124.333	120.333	99	96	102	122	153	98	122	193	46
mmu-miR-301a-3p	108.654	0.58084	0.200917	2.89094	0.0038409	0.0335943	132.333	119	137.667	62	93	121	111	126	120	112	246	55
mmu-miR-152-5p	284.099	0.442498	0.171009	2.58757	0.00966556	0.0600231	356.667	333	309.333	234	220	308	382	389	228	313	480	135
mmu-miR-434-5p	983.356	0.699032	0.211601	3.30354	0.000954734	0.0133991	1036.67	1035.33	1280	715	749	823	1332	1127	647	1137	2086	617
mmu-miR-3071-3p	227.516	0.492222	0.196485	2.50514	0.0122403	0.0691022	272	232.667	276.333	160	210	223	255	281	162	254	429	146
mmu-miR-136-5p	227.516	0.492222	0.196485	2.50514	0.0122403	0.0691022	272	232.667	276.333	160	210	223	255	281	162	254	429	146
mmu-miR-370-3p	58.1377	0.764432	0.321896	2.37478	0.0175595	0.0865431	53	60.3333	76.6667	54	41	32	74	70	37	81	114	35
mmu-miR-495-3p	71.5606	0.812585	0.301248	2.69739	0.00698845	0.0510568	65.3333	84	90	58	54	42	113	95	44	71	157	42
mmu-miR-376b-5p	68.9766	0.970335	0.29713	3.26569	0.00109199	0.0138393	66	78.3333	86	37	45	58	109	83	43	105	109	44
mmu-miR-381-3p	719.838	0.73569	0.25872	2.84357	0.00446108	0.0374369	737	759.333	900.667	531	530	575	990	894	394	847	1339	516
mmu-miR-377-3p	23.5643	0.860254	0.351545	2.44707	0.0144024	0.0757958	24.6667	26	30.6667	14	14	23	29	34	15	32	46	14
mmu-miR-369-5p	66.9715	0.484553	0.221904	2.18362	0.0289905	0.115404	80	72	77.6667	53	55	66	76	89	51	64	125	44
mmu-let-7f-1-3p	337.962	0.79282	0.17653	4.49113	7.08455e-06	0.000258795	336.667	381	431	198	296	258	427	396	320	465	658	170
mmu-miR-23b-3p	39313.9	0.561741	0.147979	3.7961	0.000146993	0.00326009	45688	43235.3	45566	24918	36926	37610	41297	52205	36204	42635	69878	24185
mmu-miR-27b-5p	426.093	0.584214	0.125811	4.64359	3.42415e-06	0.000163569	496	460.667	514.667	288	350	425	489	455	438	445	835	264
mmu-miR-27b-3p	366092	0.247332	0.0990972	2.49585	0.0125654	0.0701501	506537	401944	389154	290090	362166	433677	377428	464928	363475	367240	617841	182381
mmu-miR-3074-1-3p	1643.24	0.819397	0.141392	5.79523	6.82291e-09	5.29629e-07	1723.67	1874.33	1984	938	1179	1527	1664	2069	1890	1746	3109	1097
mmu-miR-24-1-5p	1507.54	0.875024	0.145806	6.00128	1.95763e-09	2.02615e-07	1549.33	1746.33	1828.33	809	1049	1395	1523	1936	1780	1627	2863	995
mmu-miR-449a-5p	21.3573	0.752918	0.375441	2.00542	0.0449179	0.151598	21.3333	24	28.6667	14	20	15	20	22	30	30	49	7
mmu-miR-671-5p	304.834	1.41869	0.223865	6.33727	2.33871e-10	3.63085e-08	210.667	352	415.667	140	174	159	386	436	234	394	615	238
mmu-miR-671-3p	341.718	1.23352	0.193258	6.38274	1.73948e-10	3.60073e-08	265	418.333	428	177	210	204	423	540	292	426	622	236
mmu-miR-3097-3p	14.604	0.848884	0.408645	2.07731	0.0377727	0.136458	14.3333	19	17.3333	9	12	11	18	26	13	15	31	6
mmu-miR-7689-3p	11.4857	1.21074	0.529356	2.28719	0.0221848	0.10205	9.33333	10.3333	17	4	8	8	12	7	12	20	21	10
mmu-miR-96-5p	28.1243	1.03715	0.350649	2.9578	0.00309841	0.0299028	25.3333	29	39.6667	9	25	21	32	25	30	34	64	21
mmu-miR-3102-3p	306.016	0.44352	0.16983	2.61155	0.00901335	0.0589189	395.667	362	311	226	239	361	316	362	408	341	434	158
mmu-miR-3102-5p02-5p	14.8488	1.12464	0.406303	2.76799	0.00564036	0.0432428	13.6667	17.6667	20	7	8	13	15	21	17	19	33	8
mmu-miR-3074-2-3p	18913.5	0.45503	0.138196	3.29264	0.000992527	0.0133991	24587.7	20691.3	21920.7	12022	16585	22578	20341	19094	22639	20167	35538	10057
mmu-miR-24-2-5p	18913.5	0.45503	0.138196	3.29264	0.000992527	0.0133991	24587.7	20691.3	21920.7	12022	16585	22578	20341	19094	22639	20167	35538	10057
mmu-miR-125b-1-3p	147.571	0.517355	0.225367	2.29562	0.0216978	0.101311	176.333	172.333	185	113	124	146	180	164	173	160	350	45
mmu-miR-34c-3p	29.1272	1.24815	0.425931	2.93041	0.00338519	0.0309148	18.6667	30.6667	45.3333	16	26	7	31	32	29	45	76	15
mmu-miR-34c-5p	940.058	1.02962	0.258183	3.98795	6.66455e-05	0.00165547	755	1035	1340	534	805	463	944	1371	790	1123	2350	547
mmu-miR-34b-5p	25.5436	0.952569	0.417479	2.28171	0.0225062	0.102767	23.6667	25	35	8	25	19	27	32	16	25	56	24
mmu-miR-190a-5p	553.432	0.262977	0.133878	1.9643	0.049495	0.164366	761.333	617	560.333	506	446	666	639	648	564	479	874	328
mmu-let-7g-3p	29.5389	0.677348	0.323147	2.0961	0.0360734	0.132271	32	35.3333	34.6667	12	34	25	34	32	40	36	55	13
mmu-miR-425-5p	1532.79	0.377126	0.126618	2.97845	0.00289713	0.0290181	2045.67	1682	1738	1121	1322	1847	1593	1658	1795	1725	2762	727
mmu-miR-676-5p	334.105	0.32384	0.121185	2.67229	0.00753365	0.0525663	438.333	397.667	333.667	291	290	367	439	419	335	319	518	164
mmu-miR-361-3p	3524.69	0.933611	0.158696	5.883	4.02896e-09	3.57427e-07	3356.33	4783	3747	2046	2453	2785	3943	5107	5299	3828	5662	1751
mmu-miR-361-5p	1260.61	0.444297	0.172308	2.5785	0.00992309	0.0608641	1609	1548.67	1299.33	784	1223	1410	1285	1591	1770	1151	2160	587
mmu-miR-1249-3p	209.657	0.311443	0.152381	2.04384	0.0409693	0.141344	266	239	211.667	186	200	206	281	222	214	178	331	126
mmu-miR-615-3p	8.50503	1.41666	0.655445	2.16138	0.0306661	0.117462	8.33333	10	11.3333	0	3	11	11	11	8	8	18	8
mmu-miR-16-1-3p	530.537	0.45465	0.135839	3.34698	0.00081697	0.0123741	628.333	592.333	625.667	406	519	480	657	544	576	563	1065	249
mmu-miR-15a-5p	910.877	0.367251	0.153732	2.3889	0.0168987	0.0855635	1145.67	1031.33	1018.67	612	1029	898	1037	1186	871	917	1713	426
mmu-miR-5125	6.57247	2.00536	0.780536	2.56921	0.010193	0.0608641	2.33333	10	7.33333	2	5	0	12	13	5	10	8	4
mmu-miR-193b-3p	173.832	0.863823	0.173397	4.98178	6.30019e-07	3.91242e-05	164.667	203	210.667	115	129	125	219	233	157	222	307	103
mmu-miR-99a-5p	345641	0.199885	0.0932824	2.14279	0.0321297	0.120196	493502	373480	357648	309140	304871	433248	394320	376905	349216	364155	531761	177028
mmu-let-7c-1-3p	139.863	0.655865	0.170207	3.85334	0.000116518	0.00267991	150.333	155	174	96	121	117	181	148	136	142	298	82
mmu-miR-1843b-3p	344.227	0.337975	0.151195	2.23536	0.0253935	0.108255	465.333	373.333	388.667	306	248	421	388	414	318	346	640	180
mmu-miR-29c-5p	605.994	0.378553	0.144713	2.61589	0.00889948	0.0589189	796	756	585.333	451	539	699	849	645	774	569	905	282
mmu-miR-1a-3p	847.328	0.542755	0.250573	2.16606	0.0303069	0.117462	867.333	1062.33	813.667	834	716	526	970	1363	854	771	1151	519
mmu-miR-1b-5p	847.328	0.542755	0.250573	2.16606	0.0303069	0.117462	867.333	1062.33	813.667	834	716	526	970	1363	854	771	1151	519
mmu-miR-187-3p	585.858	0.748781	0.244702	3.05997	0.00221359	0.0245471	651	642	673.667	390	353	605	652	770	504	480	1032	509
mmu-miR-378a-3p	450942	0.273266	0.120419	2.2693	0.0232498	0.103871	633397	516020	472003	379171	369957	575532	519085	590978	437997	440591	765583	209835
mmu-miR-378a-5p	16872.4	0.401574	0.179651	2.2353	0.0253978	0.108255	21992.7	20568.7	16522.7	11607	15643	19364	18966	27476	15264	15454	24987	9127
mmu-miR-130a-5p	17.8814	1.06443	0.48434	2.19769	0.0279714	0.115035	18.3333	26.3333	22	9	8	19	31	32	16	23	41	2
mmu-miR-129-2-3p	7.93997	1.43534	0.644827	2.22593	0.0260186	0.10844	5	11.6667	8	3	6	3	15	15	5	5	12	7
mmu-miR-129b-5p	7.93997	1.43534	0.644827	2.22593	0.0260186	0.10844	5	11.6667	8	3	6	3	15	15	5	5	12	7
mmu-miR-298-5p	30.9883	0.751548	0.381329	1.97087	0.0487393	0.162726	32.3333	28.6667	48.3333	20	25	26	32	38	16	41	88	16
mmu-miR-491-5p	22.4208	1.22943	0.372783	3.29798	0.000973818	0.0133991	19.6667	25.6667	31	5	16	19	24	30	23	32	47	14
mmu-miR-31-3p	35.5878	1.04468	0.301635	3.46338	0.000533435	0.00871745	31.3333	38	50.3333	20	24	25	40	31	43	53	78	20
mmu-miR-6945-3p	11.6218	1.51672	0.543054	2.79294	0.00522316	0.0421245	7.33333	13.6667	16	4	8	5	9	23	9	18	22	8

## Sheet: Table S4 - TG_DOWN
ensembl_gene_id	baseMean_TG	log2FoldChange_TG	lfcSE_TG	stat_TG	pvalue_TG	padj_TG	NTG_average	TGL_average	TGH_average	Counts_control0	Counts_control1	Counts_control2	Counts_TGL0	Counts_TGL1	Counts_TGL2	Counts_TGH0	Counts_TGH1	Counts_TGH2
mmu-miR-3057-5p	63.1408	-0.763728	0.203304	-3.75657	0.000172255	0.00368863	138.333	58.6667	46.6667	86	81	124	66	50	60	44	75	21
mmu-miR-26a-5p	34.6317	-0.711651	0.286553	-2.48349	0.0130104	0.0701501	65	32.6667	26.3333	58	51	43	36	38	24	22	45	12
mmu-miR-212-5p	139.862	-0.416933	0.174263	-2.39254	0.016732	0.0855635	252.667	120.667	135.667	155	197	203	139	95	128	120	219	68
mmu-miR-1843a-3p	267.566	-0.333297	0.121165	-2.75077	0.00594552	0.044484	471	264	242.333	270	381	381	261	281	250	222	394	111
mmu-miR-345-3p	795.747	-0.514245	0.143992	-3.57134	0.000355158	0.00612647	1518.67	788.667	659	1036	992	1264	809	724	833	646	1075	256
mmu-let-7d-5p	27439.6	-0.414739	0.105287	-3.93911	8.17858e-05	0.00195342	50212.7	27377.7	23052.3	31276	36432	41465	25298	30705	26130	21204	36592	11361
mmu-let-7a-5p	489.197	-0.324712	0.115666	-2.80733	0.00499544	0.040818	847.333	497.333	420	543	649	675	499	558	435	393	651	216
mmu-miR-582-3p	1608.92	-0.518404	0.247499	-2.09457	0.0362094	0.132271	3629	1445	1380.67	1642	1355	3945	1304	1714	1317	1427	1999	716
mmu-miR-25-3p	7647.31	-0.560679	0.128563	-4.36112	1.29401e-05	0.00038405	15788	7260.33	6257	9012	9038	14657	6975	7434	7372	5359	10304	3108
mmu-miR-93-5p	4569.53	-0.364549	0.0978745	-3.72465	0.000195584	0.003918	8402	4421.67	4235.33	4824	5828	7277	4320	4402	4543	3657	7220	1829
mmu-miR-106b-3p	692.707	-0.374044	0.112793	-3.3162	0.000912491	0.0133991	1216	701	597	842	896	955	687	734	682	562	963	266
mmu-miR-5121	170.738	-1.15986	0.385069	-3.01209	0.00259457	0.0268537	338.333	116	117.667	193	536	143	107	133	108	123	150	80
mmu-miR-139-3p	118.068	-0.408781	0.187089	-2.18495	0.0288926	0.115404	214	119.333	99.6667	151	141	175	137	91	130	85	167	47
mmu-miR-210-3p	1083.28	-0.478322	0.146799	-3.25835	0.00112062	0.0139181	2156.33	967.333	1025.33	1040	1499	1965	917	946	1039	915	1741	420
mmu-miR-140-3p	14148.6	-0.22581	0.102011	-2.21359	0.0268573	0.111189	24072.7	14099	13482	14385	17545	20144	14332	13047	14918	13368	21351	5727
mmu-let-7g-5p	123551	-0.427769	0.100993	-4.23563	2.27913e-05	0.00063978	224449	121190	106691	152811	157139	181699	123963	132251	107356	107076	166017	46979
mmu-miR-362-3p	276.651	-0.419349	0.157372	-2.6647	0.00770581	0.0527952	497.333	259.333	247.667	320	384	394	216	256	306	219	403	121
mmu-miR-362-5p	255.69	-0.288268	0.121145	-2.37954	0.0173345	0.0861176	434	245	236	303	305	347	254	237	244	212	368	128
mmu-miR-532-3p	138.135	-0.420812	0.188309	-2.23468	0.0254382	0.108255	246.667	135.667	114.667	145	213	191	110	164	133	111	172	61
mmu-miR-221-5p	264.337	-0.814899	0.184831	-4.40889	1.03902e-05	0.000339594	559.333	242.667	188.333	414	352	456	225	222	281	198	285	82
mmu-miR-222-3p	1410.09	-0.474794	0.166537	-2.85098	0.00435843	0.0370765	2628.33	1426.33	1195.33	1687	1916	2141	1445	1287	1547	1172	2003	411
mmu-miR-222-5p	28.7212	-0.724092	0.306894	-2.35942	0.0183036	0.0888013	62	27	21	28	48	55	24	21	36	18	34	11
mmu-miR-450b-3p	114.761	-0.567834	0.250109	-2.27035	0.0231866	0.103871	220.667	106	106.333	123	195	172	92	116	110	109	186	24
mmu-miR-450b-5p	221.744	-0.410265	0.176903	-2.31915	0.0203867	0.0973857	424.333	233.667	182.333	233	280	380	242	199	260	159	313	75
mmu-miR-542-3p	511.604	-0.662777	0.220832	-3.00127	0.00268858	0.0273707	980.667	483	424.667	805	673	732	488	380	581	347	779	148
mmu-miR-351-5p	953.471	-0.24663	0.110666	-2.22859	0.0258409	0.10844	1632.33	966.667	864.333	948	1239	1355	1033	850	1017	779	1383	431
mmu-miR-503-5p	431.757	-0.483952	0.135328	-3.57613	0.00034872	0.00612647	833.333	411.667	387	472	596	716	400	395	440	322	686	153
mmu-miR-322-3p	3036.36	-0.49083	0.133228	-3.68412	0.00022949	0.00445355	6027	2754.67	2761.67	3275	3890	5458	2728	2453	3083	2297	4708	1280
mmu-miR-547-3p	119.598	-0.519651	0.237657	-2.18656	0.0287747	0.115404	222	112.333	102.333	95	239	166	120	115	102	94	165	48
mmu-miR-224-5p	325.617	-0.672678	0.152002	-4.42544	9.62437e-06	0.000332041	650.667	296.667	268	436	478	519	263	288	339	246	452	106
mmu-miR-452-5p	30.9967	-1.05705	0.425999	-2.48135	0.0130884	0.0701501	70.3333	28.6667	19.3333	68	31	56	29	17	40	22	32	4
mmu-miR-421-3p	98.3244	-0.600651	0.204332	-2.93959	0.00328652	0.0304616	207	98.3333	76.6667	112	127	191	99	84	112	70	131	29
mmu-miR-374b-3p	51.4423	-0.630352	0.277078	-2.275	0.0229059	0.103829	116.333	49	42	48	65	118	44	47	56	28	79	19
mmu-miR-374c-5p	51.5448	-0.636845	0.276202	-2.30573	0.0211259	0.0993877	116.667	49	42	48	66	118	44	47	56	28	79	19
mmu-miR-374b-5p	2245.76	-0.86166	0.204316	-4.21729	2.47258e-05	0.00063978	5471.67	1978.33	1603.67	2337	3172	5453	1698	2148	2089	1239	2673	899
mmu-miR-374c-3p	2245.76	-0.86166	0.204316	-4.21729	2.47258e-05	0.00063978	5471.67	1978.33	1603.67	2337	3172	5453	1698	2148	2089	1239	2673	899
mmu-let-7c-5p	1202.9	-0.373373	0.10303	-3.62395	0.000290143	0.00545997	2125	1201.33	1048	1353	1652	1685	1158	1317	1129	956	1698	490
mmu-let-7b-5p	22330.7	-0.245349	0.0968351	-2.53368	0.0112873	0.0655086	37640.7	22836	20599.3	23496	28656	30385	24997	23605	19906	20573	32457	8768
mmu-miR-208a-5p	247.099	-0.419019	0.181619	-2.30713	0.0210474	0.0993877	442.667	249.333	195	322	298	354	236	301	211	164	298	123
mmu-miR-320-3p	2608.21	-0.455767	0.154374	-2.95236	0.00315353	0.0299028	4794.67	2641	2214.33	3427	3159	3899	2864	2408	2651	2183	3645	815
mmu-miR-17-5p	2299.17	-0.401369	0.138178	-2.90473	0.00367574	0.032609	4439.67	2196	2149.67	2271	2902	4073	2164	2182	2242	1660	3866	923
mmu-miR-17-3p	147.81	-0.354792	0.165475	-2.14409	0.032026	0.120196	271.667	141.667	138	141	204	235	122	148	155	118	235	61
mmu-miR-19a-3p	546.187	-0.261666	0.0948403	-2.75902	0.00579749	0.0439054	929.333	538.667	515	573	711	752	596	520	500	449	852	244
mmu-miR-20a-5p	5131.04	-0.57766	0.128477	-4.49621	6.9175e-06	0.000258795	10398	4925.33	4273.33	6221	6527	9223	5155	4621	5000	3437	7533	1850
mmu-miR-92a-3p	7465.09	-0.635807	0.110498	-5.75404	8.71377e-09	6.0125e-07	15461.3	7008.67	5803.33	9092	9946	13673	7128	7247	6651	4906	9373	3131
mmu-miR-219a-1-3p	46.7342	-0.58985	0.227927	-2.58789	0.00965651	0.0600231	87	43.6667	37.6667	58	77	63	47	41	43	41	55	17
mmu-miR-219c-5p	46.7342	-0.58985	0.227927	-2.58789	0.00965651	0.0600231	87	43.6667	37.6667	58	77	63	47	41	43	41	55	17
mmu-miR-219c-3p	40.7227	-0.734593	0.340209	-2.15924	0.0308314	0.117462	84.3333	41.3333	30.6667	44	77	66	37	33	54	26	60	6
mmu-miR-219a-5p	40.7227	-0.734593	0.340209	-2.15924	0.0308314	0.117462	84.3333	41.3333	30.6667	44	77	66	37	33	54	26	60	6
mmu-miR-5709-5p	32.1658	-0.715464	0.276367	-2.58882	0.00963052	0.0600231	69.3333	29	24.6667	41	41	63	31	20	36	23	38	13
mmu-miR-28a-3p	1038.54	-0.160156	0.0779327	-2.05506	0.0398737	0.139896	1717	1053.67	1006.67	1079	1192	1440	1091	1035	1035	943	1635	442
mmu-miR-155-3p	16.4932	-0.864825	0.383399	-2.25568	0.0240908	0.106706	39	15.6667	11.3333	22	21	37	14	11	22	10	20	4
mmu-miR-30a-5p	297381	-0.38614	0.19344	-1.99618	0.0459147	0.154124	501685	302636	244685	462956	308474	366813	345292	267743	294873	243110	366731	124214
mmu-miR-30a-3p	11051.1	-0.438054	0.121985	-3.59104	0.000329366	0.00601577	19417.7	10488	9341	14127	15226	14450	10911	10170	10383	9345	13627	5051
mmu-miR-194-5p	63.938	-1.07727	0.247063	-4.36032	1.29872e-05	0.00038405	151.667	48.6667	42.3333	95	96	132	54	49	43	28	63	36
mmu-miR-215-5p	410.02	-1.24101	0.165614	-7.49343	6.70977e-14	4.16677e-11	1017	326.333	257.333	671	692	844	346	293	340	185	461	126
mmu-miR-29b-2-5p	143.438	-0.481527	0.203932	-2.36121	0.0182152	0.0888013	274.667	152.333	108	156	202	233	144	132	181	93	180	51
mmu-miR-194-2-3p	14.074	-0.890322	0.428643	-2.07707	0.0377951	0.136458	33.6667	14	8	11	26	32	14	12	16	8	11	5
mmu-miR-192-5p	6668.98	-0.444474	0.142849	-3.11149	0.00186147	0.0212633	12803.3	6840.67	5424	7365	8407	11319	7887	5657	6978	4981	8794	2497
mmu-miR-101b-3p	15415.7	-0.18012	0.079929	-2.2535	0.0242279	0.106706	25099.3	15421.7	15110.7	16887	18153	20129	16297	15356	14612	13136	25385	6811
mmu-miR-126b-3p	68730.8	-0.27782	0.135142	-2.05577	0.0398051	0.139896	120955	72538.3	59145	63297	94450	102559	73223	67011	77381	53213	96059	28163
mmu-miR-126a-5p	68632.6	-0.278138	0.135075	-2.05913	0.0394818	0.139896	120783	72431.3	59051	63241	94329	102390	73146	66892	77256	53140	95893	28120
mmu-miR-181a-2-3p	872.218	-0.386363	0.162006	-2.38487	0.0170851	0.0855635	1607.67	891	698.667	1096	933	1397	1031	770	872	614	1068	414
mmu-miR-674-3p	1383.86	-0.384308	0.156867	-2.44989	0.0142899	0.0757958	2745	1300.33	1303	1395	1486	2677	1339	1180	1382	1148	2198	563
mmu-let-7j	1899.55	-0.475626	0.098298	-4.83861	1.3075e-06	7.38145e-05	3506	1800	1622.67	2427	2457	2817	1720	1935	1745	1591	2497	780
mmu-miR-186-5p	5969.05	-0.163305	0.0796666	-2.04986	0.0403781	0.140083	10127.3	6147	5675.33	5599	7045	8869	6320	6457	5664	5263	9192	2571
mmu-miR-101a-3p	66888.3	-0.309732	0.102788	-3.01332	0.0025841	0.0268537	114115	69082.3	58440	80555	81920	89935	73655	68194	65398	51973	95816	27531
mmu-miR-30e-3p	11996.8	-0.259601	0.118645	-2.18804	0.0286664	0.115404	21869.7	12405.3	10540	12209	12790	20305	13091	11962	12163	9369	16855	5396
mmu-miR-30f	12007	-0.259344	0.118678	-2.18527	0.0288689	0.115404	21885.3	12419.7	10548.3	12222	12796	20319	13104	11978	12177	9378	16870	5397
mmu-miR-700-3p	279.328	-0.449812	0.187346	-2.40096	0.016352	0.0846215	563	271	238.667	336	263	545	245	282	286	210	390	116
mmu-miR-34a-5p	1162.68	-0.463842	0.224117	-2.06964	0.0384858	0.138148	2281.67	1116	1101.67	961	1830	2027	1394	1121	833	991	1976	338
mmu-miR-30c-5p	14.137	-1.06044	0.525425	-2.01826	0.0435644	0.147842	28	11.3333	7.66667	31	19	17	9	16	9	5	8	10
mmu-miR-3057-3p	10.7818	-1.27005	0.435663	-2.91521	0.00355448	0.0319903	27	8.33333	6.33333	17	18	23	8	7	10	3	11	5
mmu-miR-741-3p	7.03568	-2.00221	0.718232	-2.78769	0.00530848	0.0422637	28.3333	4	3	4	11	35	6	3	3	1	5	3
mmu-miR-743b-3p	2.25578	-2.77497	1.11563	-2.48735	0.0128698	0.0701501	10	0.666667	1	1	7	11	1	0	1	1	2	0
mmu-miR-871-3p	7.0964	-2.35414	0.874736	-2.69126	0.00711826	0.0512931	34.3333	4	1.66667	4	5	47	3	3	6	2	1	2
mmu-miR-694	3.31874	-1.90821	0.926004	-2.0607	0.0393318	0.139896	8.66667	2.66667	1	10	6	5	5	0	3	1	2	0
mmu-miR-216a-5p	1.09607	-4.09563	1.8784	-2.18038	0.0292292	0.115614	4	0	0	7	1	2	0	0	0	0	0	0
mmu-miR-6921-3p	1.02196	-4.00531	1.7861	-2.2425	0.0249293	0.108255	4	0	0	2	6	2	0	0	0	0	0	0
mmu-miR-3100-3p	1.05878	-4.06619	1.70442	-2.38568	0.0170477	0.0855635	5.66667	0	0	2	3	6	0	0	0	0	0	0
mmu-miR-302b-3p	1.36633	-4.43189	1.57005	-2.82277	0.00476112	0.039422	6.66667	0	0	2	6	6	0	0	0	0	0	0
mmu-miR-451b	1.44204	-4.499	1.5251	-2.94997	0.00317807	0.0299028	6.33333	0	0	6	3	5	0	0	0	0	0	0
mmu-miR-1938	1.11967	-4.13613	1.77492	-2.33031	0.0197896	0.0952664	5.33333	0	0	5	1	5	0	0	0	0	0	0
mmu-miR-380-5p	1.24021	-4.28152	1.59751	-2.68013	0.00735944	0.0519343	5	0	0	4	5	3	0	0	0	0	0	0
mmu-miR-6418-3p	1.09003	-4.10274	1.65371	-2.48094	0.0131037	0.0701501	5.33333	0	0	3	3	5	0	0	0	0	0	0
mmu-miR-483-5p	1.74959	-4.77831	1.39981	-3.41354	0.000641248	0.0102106	7.33333	0	0	6	6	5	0	0	0	0	0	0
mmu-miR-3097-5p	1.20897	-4.24949	1.59554	-2.66336	0.0077365	0.0527952	5.33333	0	0	3	5	4	0	0	0	0	0	0
mmu-miR-7661-3p	1.19094	-4.22963	1.64546	-2.57048	0.0101557	0.0608641	6	0	0	4	2	6	0	0	0	0	0	0
mmu-miR-181a-5p	1.24579	-4.30062	1.65173	-2.6037	0.0092223	0.0596568	7	0	0	3	2	8	0	0	0	0	0	0
mmu-miR-135b-5p	1.27864	-4.3346	1.56048	-2.77774	0.00547378	0.0430281	6.33333	0	0	3	4	6	0	0	0	0	0	0
mmu-miR-5114	1.54456	-4.59815	1.46942	-3.12923	0.00175268	0.0205361	6.66667	0	0	6	4	5	0	0	0	0	0	0
mmu-miR-1199-5p	2.32445	-3.02321	1.0919	-2.76875	0.00562713	0.0432428	7.66667	0.666667	0.666667	3	10	5	1	0	1	0	1	1
mmu-miR-883a-3p	1.67228	-4.72207	1.44013	-3.27893	0.00104202	0.0134812	8	0	0	3	7	7	0	0	0	0	0	0
mmu-miR-471-5p	1.28422	-4.34872	1.80212	-2.41311	0.0158169	0.0825404	8.33333	0	0	2	1	11	0	0	0	0	0	0
mmu-miR-7073-5p	1.40202	-4.4523	1.6563	-2.6881	0.00718598	0.0512931	5.33333	0	0	8	2	3	0	0	0	0	0	0
mmu-miR-3109-3p	1.62461	-4.6848	1.50731	-3.10806	0.00188322	0.0212633	8.66667	0	0	2	6	9	0	0	0	0	0	0
mmu-miR-7093-3p	1.935	-4.92528	1.41343	-3.48464	0.000492804	0.00827112	9	0	0	8	3	8	0	0	0	0	0	0
mmu-miR-6900-3p	1.28024	-4.3365	1.60306	-2.70513	0.00682774	0.0504765	6	0	0	2	6	5	0	0	0	0	0	0
mmu-miR-215-3p	4.67558	-1.46951	0.726649	-2.02231	0.0431447	0.147842	12.3333	2.33333	4	9	8	10	5	1	1	1	9	2

## Sheet: Table S5 - BOTH_UP
	Transgene vs. Control						TgH vs. TgL
ensembl_gene_id	baseMean_TG	log2FoldChange_TG	lfcSE_TG	stat_TG	pvalue_TG	padj_TG	baseMean	log2FoldChange	lfcSE	stat	pvalue	padj	NTG_average	TGL_average	TGH_average	Counts_control0	Counts_control1	Counts_control2	Counts_TGL0.x	Counts_TGL1.x	Counts_TGL2.x	Counts_TGH0.x	Counts_TGH1.x	Counts_TGH2.x
mmu-miR-21a-5p	205670	0.690106	0.220068	3.13587	0.00171343	0.0204623	226324	0.688149	0.1603	4.29287	1.76379e-05	0.00129198	218904	190883	297504	132640	177153	173460	209008	180232	183408	269647	498447	124419
mmu-miR-148a-3p	242613	0.552227	0.162286	3.40279	0.000667009	0.0103553	260534	0.396954	0.166454	2.38477	0.0170898	0.213077	285366	247714	298874	187862	182990	242623	234790	281113	227239	313481	438132	145008
mmu-miR-148a-5p	337.876	0.675502	0.222005	3.04273	0.0023444	0.0251712	370.484	0.455651	0.215432	2.11506	0.0344251	0.360234	343.667	346.333	458	265	280	243	353	407	279	475	731	168
mmu-miR-326-3p	196.73	0.767486	0.26711	2.87329	0.00406216	0.0350362	219.367	0.742234	0.213237	3.4808	0.000499921	0.0138854	205.667	179.667	272.333	97	180	170	176	176	187	264	403	150
mmu-miR-34b-3p	59.4433	0.986418	0.333249	2.96001	0.00307632	0.0299028	68.437	0.642728	0.313735	2.04864	0.0404977	0.402232	51	58.6667	84.6667	26	57	35	50	76	50	65	141	48
mmu-miR-214-5p	1212.07	0.562363	0.184872	3.0419	0.00235094	0.0251712	1304.38	0.398339	0.185021	2.15294	0.031323	0.333732	1459	1234.67	1582	720	1087	1285	1116	1257	1331	1512	2603	631
mmu-miR-455-5p	2026.86	0.772581	0.206797	3.73594	0.000187014	0.00387118	2259.26	0.454839	0.197012	2.30869	0.0209608	0.254959	2055.67	2107.67	2758.67	1183	1776	1604	2268	2314	1741	3073	4181	1022

## Sheet: Table S6 - BOTH_DOWN
	Transgene vs. Control						TgH vs. TgL
ensembl_gene_id	baseMean_TG	log2FoldChange_TG	lfcSE_TG	stat_TG	pvalue_TG	padj_TG	baseMean	log2FoldChange	lfcSE	stat	pvalue	padj	NTG_average	TGL_average	TGH_average	Counts_control0	Counts_control1	Counts_control2	Counts_TGL0	Counts_TGL1	Counts_TGL2	Counts_TGH0	Counts_TGH1	Counts_TGH2
mmu-miR-144-5p	625.839	-1.34308	0.409008	-3.28374	0.00102438	0.0134812	395.65	-1.27404	0.289593	-4.39942	1.0854e-05	0.00104632	1651.33	612	248.333	1104	922	1464	353	807	676	163	463	119
mmu-miR-144-3p	2355.94	-0.791654	0.367732	-2.1528	0.0313342	0.11865	1812.3	-1.19873	0.241193	-4.97	6.69527e-07	9.80857e-05	4967	2767	1153	3313	3458	4065	1788	3700	2813	917	1983	559
mmu-miR-451a	7409.31	-1.01203	0.396942	-2.54957	0.0107856	0.0631871	5295.05	-1.31292	0.231935	-5.66072	1.50738e-08	6.58446e-06	18454.7	8254.33	3180.33	10882	8888	17797	5430	10185	9148	2523	5462	1556
mmu-miR-874-3p	357.229	-0.502127	0.238125	-2.10867	0.034973	0.129275	300.914	-0.598415	0.212561	-2.81526	0.00487374	0.0816004	727	396.667	236.333	427	378	688	423	340	427	228	347	134
mmu-miR-335-5p	1489.64	-0.703011	0.314619	-2.23449	0.0254512	0.108255	1180.53	-1.01131	0.180856	-5.5918	2.24726e-08	6.58446e-06	3086	1739.67	846.333	2331	1631	2648	1792	1768	1659	801	1424	314
mmu-miR-335-3p	1298.4	-0.687751	0.263019	-2.61484	0.00892705	0.0589189	1034.49	-0.804454	0.191723	-4.19592	2.71764e-05	0.00176948	2804.33	1457.33	765.667	1554	1711	2574	1804	1445	1123	657	1233	407
mmu-miR-200c-3p	197.902	-1.22241	0.483117	-2.53026	0.0113978	0.0655373	131.279	-1.48045	0.372715	-3.97207	7.125e-05	0.00417525	451	209.333	70.6667	374	347	316	224	87	317	58	116	38
mmu-miR-150-5p	4683.57	-0.586777	0.255979	-2.29229	0.0218891	0.101441	3847.56	-0.846291	0.162154	-5.21905	1.79841e-07	3.5129e-05	9407.67	5463.33	2794.33	5351	6666	8103	6354	5361	4675	2630	4342	1411
mmu-miR-150-3p	42.8242	-0.772858	0.355731	-2.17259	0.029811	0.117168	33.0309	-0.960412	0.421084	-2.28081	0.0225597	0.259216	96.6667	48.3333	24.6667	56	54	90	51	46	48	13	50	11
mmu-miR-221-3p	5161.87	-0.848449	0.187304	-4.5298	5.90384e-06	0.000244419	3908.57	-0.423711	0.19029	-2.22666	0.02597	0.292662	11034	4898	3555	7270	8086	8873	4629	4326	5739	3270	5923	1472
mmu-miR-881-3p	30.683	-1.49223	0.599313	-2.4899	0.0127778	0.0701501	18.3749	-1.17541	0.529734	-2.21886	0.0264961	0.292957	113.333	27.6667	11	12	40	144	33	23	27	8	17	8
mmu-miR-30d-5p	259503	-0.441532	0.209018	-2.11241	0.034651	0.128852	222463	-0.346955	0.168387	-2.06047	0.0393541	0.397612	495555	274649	195585	366681	230539	444722	319793	248483	255670	174693	303340	108721
mmu-miR-185-5p	15856.3	-0.595954	0.227474	-2.61988	0.0087961	0.0589189	12996.7	-0.539908	0.186493	-2.89505	0.00379093	0.0716608	30454.3	16854.7	11058	24292	18293	24389	17170	13861	19533	10367	17839	4968
mmu-miR-155-5p	1646.98	-0.883196	0.193115	-4.57343	4.79806e-06	0.000212828	1232.76	-0.505082	0.177786	-2.84095	0.00449793	0.0816004	3734	1592.33	1081.33	2371	2223	3304	1789	1394	1594	972	1811	461
mmu-miR-499-5p	130179	-0.564921	0.221073	-2.55535	0.010608	0.0627388	107630	-0.623678	0.179757	-3.46957	0.000521294	0.0138854	261634	143201	82470.7	155603	168170	230565	144171	132097	153334	76434	121416	49562

## Sheet: Table S7 - DOSE_UP
ensembl_gene_id	baseMean_TG	log2FoldChange_TG	lfcSE_TG	stat_TG	pvalue_TG	padj_TG	Counts_TGL0	Counts_TGL1	Counts_TGL2	Counts_TGH0	Counts_TGH1	Counts_TGH2
mmu-miR-21a-3p	34.8634	1.07143	0.412222	2.59916	0.00934528	0.132739	27	15	32	49	78	21
mmu-miR-342-5p	25.697	0.909743	0.440979	2.06301	0.0391119	0.397612	16	21	22	33	58	15
mmu-miR-342-3p	1077.54	0.790119	0.163282	4.83897	1.30511e-06	0.000152959	855	928	824	1346	2150	681
mmu-miR-1983	576.84	0.712723	0.223845	3.184	0.00145255	0.0327383	382	529	528	744	1336	273
mmu-miR-574-3p	707.033	0.489888	0.182505	2.68424	0.00726949	0.106498	616	691	636	844	1445	351
mmu-miR-7043-3p	58.6373	0.759924	0.348468	2.18075	0.0292016	0.316891	51	33	59	53	142	39
mmu-miR-223-5p	145.842	0.662596	0.287811	2.30219	0.0213243	0.254959	137	93	144	203	337	57
mmu-miR-208b-3p	2583.28	1.28925	0.531365	2.42631	0.0152533	0.195584	978	2328	1629	2944	9295	1108
mmu-miR-199a-3p	144.907	0.522475	0.26133	1.99929	0.0455769	0.437837	112	158	125	147	352	70
mmu-miR-664-5p	91.4157	0.530162	0.267848	1.97934	0.047778	0.451579	92	81	76	104	198	46
mmu-miR-7052-3p	6.23542	6.21125	1.42176	4.3687	1.24987e-05	0.00104632	0	0	0	16	14	6
mmu-miR-3968	2.40229	4.89223	1.73565	2.81867	0.0048223	0.0816004	0	0	0	6	10	1
mmu-miR-493-5p	4.44307	5.7398	1.49361	3.8429	0.00012159	0.00550262	0	0	0	9	15	4
mmu-miR-540-5p	4.12287	5.63575	1.52011	3.70745	0.000209356	0.00766767	0	0	0	6	17	4
mmu-miR-667-3p	4.47215	5.75459	1.49306	3.85423	0.000116092	0.00550262	0	0	0	8	17	4
mmu-miR-487b-3p	4.42965	5.71958	1.49582	3.8237	0.000131462	0.00550262	0	0	0	7	15	5
mmu-miR-496a-3p	2.24108	4.81092	1.85533	2.59302	0.00951369	0.132739	0	0	0	7	10	0
mmu-miR-138-2-3p	4.19685	5.62778	1.5122	3.72159	0.000197973	0.00766767	0	0	0	8	11	5
mmu-miR-6952-3p	1.70372	4.40375	1.91915	2.29463	0.0217542	0.254959	0	0	0	2	10	1
mmu-miR-3076-3p	3.67172	5.46301	1.565	3.49073	0.000481697	0.0138854	0	0	0	4	16	4
mmu-miR-6948-3p	2.41794	4.88464	1.72594	2.83013	0.00465289	0.0816004	0	0	0	3	12	2
mmu-miR-130b-3p	3.68636	5.45268	1.54926	3.51953	0.000432311	0.0133334	0	0	0	7	11	4
mmu-miR-101b-5p	3.42328	5.35984	1.57615	3.4006	0.000672385	0.0171312	0	0	0	8	10	3
mmu-miR-1955-5p	2.16829	4.76878	1.87134	2.54832	0.0108243	0.147512	0	0	0	6	11	0
mmu-miR-7019-3p	1.99365	4.65191	1.91556	2.42849	0.0151618	0.195584	0	0	0	5	11	0
mmu-miR-2137	10.1438	6.90555	2.21557	3.11682	0.00182812	0.0369406	0	0	0	4	7	26
mmu-miR-8094	4.0862	5.50363	1.65259	3.33031	0.000867495	0.0203341	0	0	0	3	2	10
mmu-miR-1902	5.16655	5.85397	1.63253	3.58583	0.000336014	0.0115826	0	0	0	4	1	13

## Sheet: Table S8 - DOSE_DOWN
ensembl_gene_id	baseMean_TG	log2FoldChange_TG	lfcSE_TG	stat_TG	pvalue_TG	padj_TG	Counts_TGL0	Counts_TGL1	Counts_TGL2	Counts_TGH0	Counts_TGH1	Counts_TGH2
mmu-miR-1930-5p	3.34882	-5.06231	1.59987	-3.16419	0.00155516	0.0337527	10	3	9	0	0	0
mmu-miR-203-3p	1688.1	-0.807849	0.210405	-3.83949	0.000123292	0.00550262	2501	1774	2780	1288	2042	537
mmu-miR-6240	2.67103	-4.74154	1.7026	-2.78488	0.00535483	0.0871648	12	3	3	0	0	0
mmu-miR-141-3p	20.6242	-1.75692	0.652223	-2.69374	0.00706558	0.106165	33	13	56	2	18	8
mmu-miR-29c-3p	2205	-0.484865	0.163323	-2.96874	0.0029902	0.0584085	3069	2585	2831	1675	3000	956
mmu-miR-145a-3p	9220.08	-0.474376	0.17539	-2.70469	0.00683686	0.105432	13163	13146	9292	6903	11907	4291
mmu-miR-145a-5p	20216.2	-0.46418	0.191498	-2.42394	0.015353	0.195584	28214	30885	18851	14742	26623	9558
mmu-miR-666-5p	2.54849	-4.67182	1.70259	-2.74394	0.00607058	0.0961449	4	10	3	0	0	0
mmu-miR-7048-3p	3.64877	-5.1864	1.55465	-3.33605	0.00084978	0.0203341	5	11	8	0	0	0
mmu-miR-384-3p	3.37466	-5.07201	1.62061	-3.12969	0.00174989	0.0366227	2	11	9	0	0	0
mmu-miR-203-5p	4.13286	-5.36452	1.51633	-3.53783	0.000403436	0.0131341	9	6	12	0	0	0
mmu-miR-135a-2-3p	3.35585	-2.7119	1.34338	-2.01872	0.0435167	0.425013	9	8	3	1	2	0

## Sheet: Table S9 - Tg vs. NTG P < 0.01
external_gene_name	baseMean	log2FoldChange	lfcSE	stat	pvalue	padj	ensembl_gene_id	chromosome_name	start_position	end_position	Counts_control0	Counts_control1	Counts_control2	Counts_control3	Counts_TGL0	Counts_TGL1	Counts_TGL2	Counts_TGH0	Counts_TGH1	Counts_TGH2
Star	1096.11	6.3696	0.325349	19.5777	2.39382e-85	4.0932e-81	ENSMUSG00000031574	8	25806555	25815982	19	25	27	19	889	1015	1024	2968	2778	2789
Gsta1	2729.57	6.74418	0.474983	14.1988	9.32304e-46	7.97073e-42	ENSMUSG00000074183	9	78230656	78242684	40	55	31	48	2210	2011	1491	8094	9125	6553
Pla2g7	480.628	3.87992	0.275818	14.0669	6.06319e-45	3.45581e-41	ENSMUSG00000023913	17	43568098	43612201	46	80	44	46	526	540	374	850	1067	1453
Adam23	209.364	3.84884	0.275033	13.9941	1.69303e-44	7.23729e-41	ENSMUSG00000025964	1	63445891	63596276	20	34	17	25	200	222	201	440	651	410
NA	2729.7	6.73737	0.499218	13.4958	1.65443e-41	5.65782e-38	ENSMUSG00000074181	NA	NA	NA	42	49	31	52	1968	2078	1423	8599	9506	6018
Bin1	451.483	3.81987	0.307021	12.4417	1.55107e-35	4.42028e-32	ENSMUSG00000024381	18	32377217	32435736	44	66	54	46	348	499	306	961	1484	1053
Gsta2	1263	6.57063	0.533577	12.3143	7.58677e-35	1.85323e-31	ENSMUSG00000057933	9	78331018	78355788	22	22	16	30	873	919	630	3824	4622	2902
Tbx15	531.961	6.26475	0.517798	12.0988	1.07115e-33	2.28945e-30	ENSMUSG00000027868	3	99240381	99354259	12	6	19	9	377	506	381	1120	1487	1793
Ndrg4	4371.89	0.805098	0.0680337	11.8338	2.60997e-32	4.95864e-29	ENSMUSG00000036564	8	95676980	95715119	2610	3498	3283	3020	4235	5057	4443	5100	7279	5899
Map7d2	522.76	6.78502	0.597234	11.3607	6.55924e-30	1.12156e-26	ENSMUSG00000041020	X	159414572	159498757	9	8	7	8	257	371	304	1285	2090	1474
Rps3a3	800.516	1.14239	0.10173	11.2296	2.91928e-29	4.53788e-26	ENSMUSG00000059751	13	108670603	108671397	383	570	470	492	953	900	898	997	1560	917
Map1a	1208.33	4.5367	0.406239	11.1676	5.87759e-29	8.37507e-26	ENSMUSG00000027254	2	121289600	121310832	79	92	101	73	892	1117	776	3023	4318	2665
Cited1	85.1155	5.27353	0.50233	10.4981	8.81008e-26	1.1588e-22	ENSMUSG00000051159	X	102247381	102252181	1	5	4	5	65	123	51	188	275	195
Hacd4	102.095	2.06263	0.198149	10.4095	2.24382e-25	2.7405e-22	ENSMUSG00000028497	4	88396144	88438928	24	46	32	44	121	123	95	167	260	148
Slc24a2	60.184	2.52394	0.242963	10.3882	2.80615e-25	3.19883e-22	ENSMUSG00000037996	4	86983124	87230477	14	14	15	21	76	77	80	113	123	74
Myl4	190.895	3.73116	0.360411	10.3525	4.07665e-25	4.35667e-22	ENSMUSG00000061086	11	104550663	104595753	21	18	29	25	97	324	151	319	648	410
Il18bp	249.696	2.19368	0.212563	10.3201	5.71471e-25	5.74799e-22	ENSMUSG00000070427	7	102014885	102018690	82	92	62	90	268	290	185	483	569	474
Gm10639	665.216	6.48164	0.637449	10.1681	2.75213e-24	2.61437e-21	ENSMUSG00000074179	9	78289923	78305525	22	10	5	12	464	434	310	1874	2486	1722
Hectd2os	151.108	1.56895	0.154533	10.1528	3.21961e-24	2.89748e-21	ENSMUSG00000087579	19	36614052	36705641	70	77	60	78	152	193	134	225	321	245
Lrrcc1	269.077	2.00336	0.201442	9.9451	2.64915e-23	2.26489e-20	ENSMUSG00000027550	3	14533788	14572658	80	105	103	107	285	276	206	497	649	504
Melk	165.576	6.79983	0.702806	9.67526	3.84125e-22	3.1277e-19	ENSMUSG00000035683	4	44300876	44364675	3	2	4	1	109	131	114	296	470	664
Fbn2	88.5119	3.91078	0.412351	9.48411	2.4446e-21	1.90001e-18	ENSMUSG00000024598	18	58008623	58209926	13	5	8	12	82	80	59	173	305	220
Nppa	2354.46	2.91205	0.316735	9.19395	3.78691e-20	2.81532e-17	ENSMUSG00000041616	4	148000722	148002079	316	373	674	599	2121	6569	2446	2699	4030	3498
Gpr83	154.347	7.74999	0.846421	9.15619	5.37601e-20	3.83018e-17	ENSMUSG00000031932	9	14860210	14870789	0	3	1	1	126	127	78	403	464	467
Kcnab1	117.303	4.11987	0.450694	9.14117	6.17787e-20	4.22542e-17	ENSMUSG00000027827	3	65109384	65378223	7	14	11	13	63	74	97	273	406	324
4930481A15Rik	104.423	-1.58581	0.173723	-9.12836	6.95465e-20	4.57375e-17	ENSMUSG00000086938	19	5406740	5422847	177	204	170	159	43	56	63	68	58	57
Synm	167.202	1.25218	0.137459	9.10948	8.27746e-20	5.24208e-17	ENSMUSG00000030554	7	67730160	67759742	75	107	92	103	171	220	145	252	309	234
Mllt11	355.215	2.28944	0.258097	8.87047	7.28402e-19	4.4482e-16	ENSMUSG00000053192	3	95219135	95232171	108	115	103	110	323	290	280	747	865	799
Esd	2443.91	2.49634	0.283493	8.80564	1.30107e-18	7.67135e-16	ENSMUSG00000021996	14	74732297	74750765	541	713	693	708	2057	2134	1522	5041	7277	5516
Sytl4	320.756	5.22546	0.596404	8.76162	1.92464e-18	1.09698e-15	ENSMUSG00000031255	X	133936385	133981812	13	18	9	18	180	233	134	792	1426	781
Kif1a	113.427	4.01016	0.463962	8.64329	5.46159e-18	3.0125e-15	ENSMUSG00000014602	1	93015464	93101951	6	15	12	14	58	91	69	263	432	292
Taldo1	2491.38	2.71423	0.319525	8.49459	1.98628e-17	1.06135e-14	ENSMUSG00000025503	7	141392199	141402968	526	674	577	583	1837	2005	1471	5627	7442	6097
Blvrb	966.725	3.95219	0.469842	8.41174	4.03988e-17	2.09327e-14	ENSMUSG00000040466	7	27447978	27466144	99	114	89	107	685	714	481	2621	3282	2357
Gm17046	85.8601	3.04075	0.369985	8.21858	2.0593e-16	1.03565e-13	ENSMUSG00000091613	14	5877076	5877925	18	19	15	14	74	77	50	204	261	189
Dnttip2	1145.99	1.70587	0.207785	8.2098	2.2155e-16	1.08237e-13	ENSMUSG00000039756	3	122274388	122285271	403	608	521	475	937	1020	1016	2168	2764	2112
Kcnj14	67.1724	3.46729	0.422795	8.20088	2.38636e-16	1.13345e-13	ENSMUSG00000058743	7	45816460	45824782	12	10	9	8	65	53	40	185	220	120
Gm12250	129.17	3.30209	0.404176	8.16991	3.08611e-16	1.4262e-13	ENSMUSG00000082292	11	58187739	58189012	28	23	16	16	112	98	78	415	326	255
Brinp3	60.5081	9.13625	1.12261	8.13839	4.00566e-16	1.80244e-13	ENSMUSG00000035131	1	146494760	146902472	0	0	0	0	36	47	38	116	202	225
Pgd	642.823	2.0213	0.248774	8.12506	4.47127e-16	1.96037e-13	ENSMUSG00000028961	4	149149991	149166771	207	262	220	243	552	611	434	1299	1784	1211
Tspan5	151.863	2.0723	0.255147	8.12199	4.58597e-16	1.96039e-13	ENSMUSG00000028152	3	138742195	138907905	49	33	69	60	138	161	136	250	413	285
Pgm5	1869.26	0.722474	0.0891665	8.10252	5.38314e-16	2.24503e-13	ENSMUSG00000041731	19	24683016	24861855	1174	1564	1316	1483	1693	1773	1752	2331	3492	2651
NA	125.429	2.85653	0.353001	8.09212	5.86353e-16	2.38715e-13	ENSMUSG00000091365	NA	NA	NA	24	30	22	33	112	97	76	240	425	302
Grip1	56.9908	5.76136	0.713744	8.07203	6.91395e-16	2.74934e-13	ENSMUSG00000034813	10	119453830	120087261	4	1	0	2	45	49	33	98	131	247
Cyp1a1	66.1159	4.3267	0.543079	7.96697	1.62607e-15	6.31914e-13	ENSMUSG00000032315	9	57687928	57703824	5	7	3	7	44	65	26	108	225	237
Pir	163.315	2.44326	0.307107	7.95572	1.78092e-15	6.76709e-13	ENSMUSG00000031379	X	164269371	164373011	42	57	39	46	141	142	103	348	473	355
Hmgn3	94.8428	1.8413	0.231881	7.94072	2.01012e-15	7.47196e-13	ENSMUSG00000066456	9	83109948	83146685	27	40	47	39	140	89	108	118	142	207
Olfm1	127.335	2.4829	0.313074	7.93071	2.17902e-15	7.88606e-13	ENSMUSG00000026833	2	28192992	28230736	28	39	38	35	112	98	93	246	418	265
Ar	158.416	2.81638	0.355212	7.92874	2.21376e-15	7.88606e-13	ENSMUSG00000046532	X	98148769	98323215	31	42	39	29	120	140	91	292	476	450
Pxylp1	165.63	2.34301	0.296645	7.89837	2.82582e-15	9.79938e-13	ENSMUSG00000043587	9	96823336	96892669	51	41	42	62	172	172	100	350	510	260
Atp1b4	60.5258	8.41343	1.06545	7.89663	2.86548e-15	9.79938e-13	ENSMUSG00000016327	X	38316184	38336769	0	0	1	0	43	86	57	117	159	174
Tuba1c	683.553	0.599935	0.0761798	7.87525	3.40052e-15	1.14011e-12	ENSMUSG00000043091	15	99029891	99038110	454	565	513	613	713	648	641	833	1074	900
Tekt5	47.7688	8.79672	1.11819	7.86692	3.63492e-15	1.19526e-12	ENSMUSG00000039179	16	10357948	10395490	0	0	0	0	29	38	29	118	179	133
Rrad	905.267	1.67002	0.213565	7.81973	5.29382e-15	1.70791e-12	ENSMUSG00000031880	8	104628070	104631327	286	338	396	591	1266	1423	809	1150	1917	1004
Cacna2d1	2114.31	-0.588138	0.0753047	-7.81011	5.71368e-15	1.80922e-12	ENSMUSG00000040118	5	15934691	16374511	2399	3097	2771	2599	1422	1574	1634	1808	2467	1754
Bend6	60.0772	3.00915	0.385893	7.79788	6.29545e-15	1.9572e-12	ENSMUSG00000042182	1	33852052	33907816	14	12	10	11	53	60	34	151	164	129
Elmod1	50.6944	4.95419	0.637241	7.77443	7.57885e-15	2.31412e-12	ENSMUSG00000041986	9	53911457	53975301	2	2	2	5	32	22	40	118	179	155
Rtn4	2118.01	1.91271	0.247462	7.72933	1.08114e-14	3.24323e-12	ENSMUSG00000020458	11	29692947	29744331	656	931	891	803	1712	1859	1529	4113	5686	4303
Akip1	105.185	1.30256	0.168804	7.71642	1.19643e-14	3.52719e-12	ENSMUSG00000031023	7	109703690	109712189	40	66	61	65	107	105	96	162	226	161
Esd-ps	100.187	2.73633	0.356103	7.68408	1.54097e-14	4.46595e-12	ENSMUSG00000079101	14	3051653	3052499	15	32	23	25	84	91	56	218	298	235
Tspan17	449.401	3.47164	0.452372	7.67431	1.66312e-14	4.7396e-12	ENSMUSG00000025875	13	54789377	54796776	47	76	81	59	308	377	237	1058	1563	1102
Nqo1	876.267	1.14438	0.150533	7.60224	2.91052e-14	8.15852e-12	ENSMUSG00000003849	8	107388225	107403206	534	533	481	523	840	917	689	1421	1705	1384
Dap	805.622	3.14669	0.414829	7.5855	3.31211e-14	9.13447e-12	ENSMUSG00000039168	15	31224314	31274341	132	161	130	156	649	618	455	2250	2491	1632
Atp8a2	124.603	1.66006	0.219359	7.56781	3.79575e-14	1.03021e-11	ENSMUSG00000021983	14	59638540	60197179	60	59	59	44	112	115	116	206	314	218
Olfml3	208.722	0.988736	0.130921	7.55217	4.28076e-14	1.1437e-11	ENSMUSG00000027848	3	103722222	103738001	107	144	155	132	251	209	250	272	310	267
Gbe1	1415.92	1.60236	0.212261	7.54901	4.38581e-14	1.15374e-11	ENSMUSG00000022707	16	70313949	70569716	547	715	685	673	1346	1308	984	2783	3282	2505
Acox2	101.511	5.2378	0.694718	7.53946	4.71923e-14	1.22264e-11	ENSMUSG00000021751	14	8225511	8259353	6	5	1	6	64	68	44	271	360	294
Sstr5	85.5281	9.63245	1.27886	7.53203	4.99567e-14	1.27494e-11	ENSMUSG00000050824	17	25489875	25497288	0	0	0	0	34	65	44	136	310	365
Nyx	108.628	5.69399	0.756733	7.52444	5.29458e-14	1.33135e-11	ENSMUSG00000051228	X	13466110	13489313	4	2	3	5	55	82	34	329	482	224
Gon4l	429.035	0.81417	0.108473	7.50571	6.10969e-14	1.50017e-11	ENSMUSG00000054199	3	88835231	88910103	253	341	321	299	451	393	397	612	802	530
Ankrd45	38.4385	2.31873	0.308956	7.50503	6.14139e-14	1.50017e-11	ENSMUSG00000044835	1	161142691	161170498	13	10	10	13	68	53	38	67	52	56
Gstm2	1677.86	2.10062	0.280318	7.4937	6.6958e-14	1.61256e-11	ENSMUSG00000040562	3	107981702	107986453	504	603	645	560	1480	1476	995	3872	4728	2989
Pik3r1	1672.21	-1.09529	0.146364	-7.48333	7.24629e-14	1.72089e-11	ENSMUSG00000041417	13	101680563	101768217	2129	3048	2909	2020	978	804	1200	1184	1423	1334
Gclm	1949.79	3.37019	0.451736	7.46053	8.61761e-14	2.01684e-11	ENSMUSG00000028124	3	122245557	122270732	308	416	255	236	1314	1485	1100	4349	6397	5386
Maoa	85.8328	1.68492	0.225896	7.45885	8.72836e-14	2.01684e-11	ENSMUSG00000025037	X	16619698	16687818	24	33	48	47	102	112	63	122	202	136
Chm	636.144	1.55683	0.208912	7.45207	9.18866e-14	2.09489e-11	ENSMUSG00000025531	X	113040593	113185517	264	302	368	267	1040	870	413	830	1254	855
Panx1	80.1527	3.05848	0.410643	7.44803	9.47431e-14	2.1316e-11	ENSMUSG00000031934	9	15002128	15045478	13	14	16	18	59	48	58	169	240	231
Eaf2	63.7145	3.91437	0.532071	7.35686	1.88283e-13	4.18111e-11	ENSMUSG00000022838	16	36792884	36875003	4	8	8	8	35	30	48	122	205	231
5830417I10Rik	566.238	1.01713	0.139662	7.2828	3.26955e-13	7.10825e-11	ENSMUSG00000078684	3	88775216	88825587	283	375	380	406	603	510	472	876	1120	817
Ttll7	435.636	1.86328	0.255868	7.2822	3.28412e-13	7.10825e-11	ENSMUSG00000036745	3	146852367	146984009	143	206	197	149	311	380	371	805	1235	835
Nptx2	83.8212	9.60334	1.32115	7.26891	3.62406e-13	7.74597e-11	ENSMUSG00000059991	5	144545902	144557478	0	0	0	0	26	44	55	124	364	338
Atp2a2	104526	-0.399581	0.0554704	-7.2035	5.86847e-13	1.23883e-10	ENSMUSG00000029467	5	122453513	122502225	113012	140796	125840	122106	78090	82540	81934	91991	132521	95630
Gm12092	47.574	3.01666	0.420499	7.174	7.28386e-13	1.51886e-10	ENSMUSG00000084850	11	29612324	29645509	9	5	10	13	51	44	26	81	174	103
Heph	277.393	4.0298	0.570579	7.06265	1.63351e-12	3.36523e-10	ENSMUSG00000031209	X	96455359	96574485	25	33	24	30	140	156	137	776	1035	717
Hist2h2be	84.0505	-1.27485	0.180816	-7.05057	1.78185e-12	3.62713e-10	ENSMUSG00000068854	3	96221119	96223738	105	180	108	144	48	61	44	43	61	65
Mt3	54.2523	4.25482	0.607667	7.00189	2.5253e-12	5.08e-10	ENSMUSG00000031760	8	94152607	94154146	3	6	6	4	40	35	16	86	257	164
NA	21.9354	7.68095	1.0993	6.98711	2.80607e-12	5.57919e-10	ENSMUSG00000079381	NA	NA	NA	0	0	0	0	19	14	22	41	82	61
Mboat2	133.905	1.70282	0.244299	6.97026	3.1636e-12	6.12455e-10	ENSMUSG00000020646	12	24830879	24964397	54	87	47	47	232	147	173	136	175	229
Gm8074	24.6926	7.84705	1.1259	6.96956	3.1793e-12	6.12455e-10	ENSMUSG00000090802	9	78321299	78322354	0	0	0	0	13	20	20	82	83	49
Skint7	25.0477	7.86752	1.1289	6.96919	3.18782e-12	6.12455e-10	ENSMUSG00000049214	4	111972923	111988223	0	0	0	0	10	16	31	58	88	69
NA	86.1953	2.53611	0.364807	6.95193	3.60327e-12	6.84582e-10	ENSMUSG00000090597	NA	NA	NA	22	22	25	22	80	73	42	186	275	182
Spata13	189.469	1.39568	0.201436	6.92864	4.24894e-12	7.98381e-10	ENSMUSG00000021990	14	60634001	60764556	79	110	100	106	197	163	171	250	355	429
Fam198b	724.316	1.91611	0.277838	6.8965	5.33003e-12	9.90632e-10	ENSMUSG00000027955	3	79884533	79946280	176	230	416	293	826	881	386	1199	1823	1365
Gm14150	433.011	0.615635	0.0897173	6.86195	6.79263e-12	1.24889e-09	ENSMUSG00000082809	2	151458956	151460309	272	355	332	389	467	460	427	501	640	535
Serpina3c	177.374	4.49592	0.656628	6.84698	7.54236e-12	1.37199e-09	ENSMUSG00000066361	12	104146382	104153870	7	9	26	10	80	159	84	353	480	721
Gsta3	653.277	3.73118	0.546388	6.82881	8.56207e-12	1.53677e-09	ENSMUSG00000025934	1	21240589	21265661	81	78	102	56	368	388	328	1687	2435	1699
Ogdhl	1093.51	-0.711104	0.10415	-6.82771	8.628e-12	1.53677e-09	ENSMUSG00000021913	14	32322019	32348151	1412	1779	1273	1396	628	785	754	1004	1172	952
Cd34	1559.59	0.591249	0.0867295	6.81717	9.28539e-12	1.63681e-09	ENSMUSG00000016494	1	194938819	194961279	1065	1218	1303	1312	1491	1535	1543	1720	2411	2251
NA	21.0681	7.62029	1.11881	6.81105	9.68896e-12	1.69053e-09	ENSMUSG00000072728	NA	NA	NA	0	0	0	0	10	22	16	48	66	66
Glt28d2	53.3201	-1.46932	0.215779	-6.80937	9.80286e-12	1.69156e-09	ENSMUSG00000031286	3	85869849	85887516	83	118	82	72	32	24	34	22	35	40
Grk5	627.212	1.18402	0.173915	6.80805	9.89272e-12	1.69156e-09	ENSMUSG00000003228	19	60889749	61092553	289	352	419	400	539	568	615	1000	1478	865
Bcl2	188.589	1.53398	0.225794	6.79374	1.09264e-11	1.8498e-09	ENSMUSG00000057329	1	106538178	106714274	101	112	66	83	174	182	150	316	493	304
NA	26.875	7.96925	1.17459	6.78471	1.1632e-11	1.94696e-09	ENSMUSG00000058986	NA	NA	NA	0	0	0	0	14	16	11	77	121	64
A930005H10Rik	47.8194	1.42701	0.210364	6.78352	1.1728e-11	1.94696e-09	ENSMUSG00000054426	3	115881581	115888130	14	29	23	32	54	58	56	72	82	64
Kif5a	180.191	4.2589	0.628427	6.77708	1.22628e-11	2.01617e-09	ENSMUSG00000074657	10	127225696	127263348	6	11	39	6	138	155	128	431	702	353
Lifr	636.832	-1.08936	0.161122	-6.76104	1.37003e-11	2.23106e-09	ENSMUSG00000054263	15	7090614	7197489	993	1242	758	839	381	369	492	414	516	441
Sorl1	225.014	1.1391	0.168742	6.75056	1.47273e-11	2.37567e-09	ENSMUSG00000049313	9	41964720	42124297	108	159	136	137	202	179	229	351	447	380
Lpin1	1965.93	-0.896618	0.132863	-6.74846	1.49423e-11	2.38783e-09	ENSMUSG00000020593	12	16535669	16610966	2442	3427	2891	2443	1075	1403	1563	1440	1891	1391
NA	86.7274	2.40434	0.356704	6.74043	1.57918e-11	2.50022e-09	ENSMUSG00000090537	NA	NA	NA	24	31	23	22	63	65	58	193	257	196
Dpysl3	536.694	1.06961	0.158973	6.72824	1.7173e-11	2.69395e-09	ENSMUSG00000024501	18	43320979	43438286	287	309	300	430	639	488	430	729	1067	851
NA	19.546	7.51331	1.11902	6.71418	1.89131e-11	2.93995e-09	ENSMUSG00000072729	NA	NA	NA	0	0	0	0	17	18	9	47	62	59
Tchhl1	15.4774	7.16047	1.07018	6.69092	2.21767e-11	3.41621e-09	ENSMUSG00000027908	3	93468754	93471980	0	0	0	0	23	38	15	24	36	19
Srpx2	149.295	2.0415	0.305624	6.67976	2.39328e-11	3.65381e-09	ENSMUSG00000031253	X	133908426	133932446	49	39	56	68	127	124	102	321	384	309
NA	23.4394	7.77238	1.16671	6.66178	2.70533e-11	4.09367e-09	ENSMUSG00000067209	NA	NA	NA	0	0	0	0	13	16	9	69	88	65
NA	21.4459	7.64601	1.14824	6.65886	2.75953e-11	4.13906e-09	ENSMUSG00000067208	NA	NA	NA	0	0	0	0	14	23	7	55	89	50
Inpp5b	228.581	2.04847	0.307869	6.65371	2.8579e-11	4.24932e-09	ENSMUSG00000028894	4	124741850	124801511	59	102	86	82	166	205	145	377	665	570
Dmpk	6567.46	0.69755	0.105252	6.6274	3.41644e-11	5.03601e-09	ENSMUSG00000030409	7	19083849	19093821	4356	5364	5172	4725	5806	6493	5512	9132	12032	8942
NA	138.533	2.60034	0.396138	6.56422	5.23058e-11	7.64424e-09	ENSMUSG00000079100	NA	NA	NA	36	34	36	34	95	103	68	257	480	374
Slc43a2	511.917	2.02412	0.308649	6.55798	5.45405e-11	7.90329e-09	ENSMUSG00000038178	11	75531694	75577575	169	226	148	200	350	454	310	916	1481	1248
Lum	1338.36	1.1542	0.177604	6.49873	8.10013e-11	1.1639e-08	ENSMUSG00000036446	10	97565128	97572703	624	616	1076	827	1588	1240	1198	1828	2627	2106
Pam	8617.03	0.802216	0.12367	6.48675	8.7706e-11	1.24974e-08	ENSMUSG00000026335	1	97795114	98095646	5134	6412	6348	6569	7989	7742	7178	11872	16062	13612
Dlg2	40.6199	2.40185	0.370533	6.48213	9.04356e-11	1.27798e-08	ENSMUSG00000052572	7	91090706	92449247	11	15	13	8	25	60	48	43	140	68
NA	37.5675	2.74541	0.423935	6.47603	9.41659e-11	1.31979e-08	ENSMUSG00000090998	NA	NA	NA	6	6	10	13	30	37	22	90	98	87
Mnda	128.114	-1.66077	0.256553	-6.4734	9.58227e-11	1.33209e-08	ENSMUSG00000026536	1	173896345	173913046	213	281	186	215	53	38	38	103	74	117
Gm12381	31.7379	1.95409	0.302575	6.45819	1.05962e-10	1.46116e-08	ENSMUSG00000085632	4	38571667	38855483	12	10	9	17	35	30	38	47	88	44
Procr	31.7266	2.62658	0.406968	6.45402	1.0892e-10	1.48994e-08	ENSMUSG00000027611	2	155751117	155755471	6	7	7	12	26	27	24	72	86	70
Slc6a6	1764.98	1.15095	0.178701	6.44065	1.18963e-10	1.6144e-08	ENSMUSG00000030096	6	91684053	91759066	837	1198	1249	908	2542	2248	1290	2613	2956	2008
Tchh	21.0839	2.97604	0.462611	6.43313	1.25e-10	1.68297e-08	ENSMUSG00000052415	3	93442330	93449077	6	6	3	2	26	28	19	37	72	23
NA	20.228	7.56069	1.17662	6.42577	1.31203e-10	1.75269e-08	ENSMUSG00000079352	NA	NA	NA	0	0	0	0	11	11	9	64	79	51
Alox5	79.3302	-1.45685	0.226923	-6.42002	1.36259e-10	1.80611e-08	ENSMUSG00000025701	6	116410077	116461178	153	178	115	78	44	40	40	47	66	46
Gm6665	292.049	1.96745	0.306916	6.4104	1.45139e-10	1.90903e-08	ENSMUSG00000091561	18	31819862	31820413	97	103	118	117	246	261	160	715	785	497
Mprip	1464.14	-0.344528	0.0538309	-6.40018	1.55189e-10	2.02563e-08	ENSMUSG00000005417	11	59661305	59780860	1521	1871	1728	1765	1105	1155	1168	1307	1841	1445
Cacna2d3	57.9205	3.70924	0.579744	6.39806	1.57364e-10	2.03846e-08	ENSMUSG00000021991	14	28904943	29721864	4	7	12	6	29	25	29	145	238	154
Gm5526	239.948	0.883452	0.138182	6.39338	1.62254e-10	2.08601e-08	ENSMUSG00000084817	1	45857332	45857754	131	179	184	162	227	222	210	346	415	389
Gabrg2	39.383	7.07592	1.11045	6.3721	1.86452e-10	2.36544e-08	ENSMUSG00000020436	11	41910203	42000857	1	1	0	0	20	43	18	91	162	101
Cela1	34.7025	4.85019	0.761189	6.37185	1.86756e-10	2.36544e-08	ENSMUSG00000023031	15	100674421	100687921	2	1	3	2	11	18	17	91	128	114
NA	22.5993	6.99385	1.10049	6.35522	2.08131e-10	2.61679e-08	ENSMUSG00000079394	NA	NA	NA	0	0	1	0	16	16	23	65	76	46
Srxn1	1769.91	3.33074	0.524916	6.34528	2.22016e-10	2.77098e-08	ENSMUSG00000032802	2	152105516	152111376	311	402	211	206	980	1186	1052	3409	5110	6397
Igfbp5	1845.24	0.928439	0.146419	6.34098	2.28306e-10	2.82884e-08	ENSMUSG00000026185	1	72857932	72874884	1189	1342	1327	1033	1679	1917	1458	2640	3285	3100
Sema3c	362.874	1.40628	0.223023	6.30554	2.87197e-10	3.53293e-08	ENSMUSG00000028780	5	17574281	17730268	155	221	196	180	331	271	286	604	871	705
Gm3636	20.5167	3.94616	0.625952	6.30426	2.89579e-10	3.53679e-08	ENSMUSG00000091754	14	6735685	6742332	0	5	1	3	15	19	18	34	62	64
2610042L04Rik	18.6941	4.37419	0.694425	6.29901	2.99548e-10	3.6326e-08	ENSMUSG00000079388	14	4334763	4354688	2	1	2	1	16	17	14	39	50	57
NA	24.6363	4.15897	0.661129	6.2907	3.16031e-10	3.80551e-08	ENSMUSG00000079372	NA	NA	NA	3	1	5	0	14	20	20	54	67	80
Nell2	15.8808	7.21465	1.14814	6.2838	3.30394e-10	3.95063e-08	ENSMUSG00000022454	15	95075230	95528559	0	0	0	0	9	14	9	29	51	62
Kdm4a	344.599	-0.689081	0.109734	-6.27957	3.39507e-10	4.03141e-08	ENSMUSG00000033326	4	118136957	118180043	401	550	462	420	237	264	274	255	335	293
Tuba1b	734.685	0.564878	0.0902769	6.25716	3.92044e-10	4.62315e-08	ENSMUSG00000023004	15	98931425	98934565	493	585	573	690	813	692	694	860	1149	908
Lix1	235.168	3.25904	0.520946	6.256	3.94966e-10	4.6257e-08	ENSMUSG00000047786	17	17402672	17459387	34	59	33	33	126	169	118	596	827	590
Lad1	85.4106	1.9763	0.316754	6.23924	4.39696e-10	5.11453e-08	ENSMUSG00000041782	1	135818598	135833342	26	34	21	47	82	64	63	151	208	207
Zfp385b	246.859	1.85262	0.29732	6.23107	4.63271e-10	5.33409e-08	ENSMUSG00000027016	2	77410634	77819639	59	95	136	107	188	219	180	402	647	592
Rhpn2	119.299	2.18926	0.351376	6.23055	4.6481e-10	5.33409e-08	ENSMUSG00000030494	7	35334170	35392289	30	43	45	39	86	98	67	216	347	315
Bag2	594.589	0.594169	0.0958714	6.19757	5.73428e-10	6.53669e-08	ENSMUSG00000042215	1	33745484	33757795	434	488	470	474	541	523	556	765	1006	827
1810058I24Rik	1062.39	0.477808	0.0775526	6.16108	7.22528e-10	8.18179e-08	ENSMUSG00000073155	6	35252654	35263496	714	935	946	941	995	1013	921	1292	1700	1399
Adm	240.908	1.77476	0.28854	6.15082	7.70856e-10	8.67162e-08	ENSMUSG00000030790	7	110627661	110629820	96	98	107	100	174	177	270	367	416	689
NA	14.1033	7.04616	1.14585	6.14931	7.78208e-10	8.69711e-08	ENSMUSG00000083675	NA	NA	NA	0	0	0	0	15	10	5	34	57	35
Cbr3	47.8378	2.49066	0.405188	6.14692	7.90016e-10	8.77174e-08	ENSMUSG00000022947	16	93683215	93690990	8	19	15	11	34	54	23	100	145	106
Panx2	43.3966	2.4991	0.406704	6.14478	8.00748e-10	8.79934e-08	ENSMUSG00000058441	15	89059734	89073567	13	12	9	13	24	46	28	100	125	94
Gm3020	19.2442	4.69842	0.764673	6.14435	8.02917e-10	8.79934e-08	ENSMUSG00000079402	14	3652030	3673215	1	1	0	3	13	20	15	33	57	64
D630003M21Rik	102.541	0.944432	0.153732	6.14336	8.0794e-10	8.79934e-08	ENSMUSG00000037813	2	158182533	158229222	60	75	71	66	99	101	89	154	202	139
Dennd3	93.999	-0.999934	0.162804	-6.14194	8.15179e-10	8.82199e-08	ENSMUSG00000036661	15	73512560	73572242	122	149	134	146	45	63	61	58	81	99
Sv2b	47.6496	3.15135	0.513707	6.13453	8.54093e-10	9.18499e-08	ENSMUSG00000053025	7	75114894	75309262	13	12	3	6	26	31	37	137	164	88
Gm12989	143.509	1.30741	0.213743	6.11673	9.5513e-10	1.02074e-07	ENSMUSG00000083678	4	135715868	135716598	57	109	79	72	116	132	125	223	332	260
Abca1	278.647	-0.886045	0.144986	-6.11125	9.8855e-10	1.04989e-07	ENSMUSG00000015243	4	53030787	53159895	301	514	364	414	175	227	178	165	247	258
Ppif	2766.21	0.492257	0.0806858	6.10091	1.05468e-09	1.11321e-07	ENSMUSG00000021868	14	25694154	25700468	2117	2408	2242	2339	2616	2474	2530	3377	4925	3296
Maged2	288.6	1.48643	0.244594	6.07715	1.22339e-09	1.28336e-07	ENSMUSG00000025268	X	150806370	150814345	119	161	152	139	309	266	157	544	637	537
Uxs1	129.054	0.762323	0.125612	6.06886	1.28821e-09	1.34311e-07	ENSMUSG00000057363	1	43746966	43827800	79	100	101	93	148	145	118	161	192	167
Lrrc8c	367.199	-0.972797	0.160607	-6.05699	1.38696e-09	1.43731e-07	ENSMUSG00000054720	5	105519388	105613018	469	619	566	481	222	234	304	222	276	314
Pak6	226.786	0.965279	0.159887	6.03727	1.56748e-09	1.6146e-07	ENSMUSG00000074923	2	118663303	118698020	168	146	110	164	244	218	194	327	404	343
NA	172.123	1.73688	0.287973	6.03139	1.62551e-09	1.66435e-07	ENSMUSG00000091578	NA	NA	NA	75	94	65	61	152	150	100	343	451	335
Bdh1	1624.03	1.5454	0.256462	6.02585	1.68227e-09	1.70354e-07	ENSMUSG00000046598	16	31422280	31458901	575	481	1182	827	1499	1613	1429	3178	3324	2647
Atp6v0e2	210.703	1.25226	0.207819	6.02571	1.68371e-09	1.70354e-07	ENSMUSG00000039347	6	48537615	48541801	75	113	158	129	211	185	193	352	486	288
9230110C19Rik	86.5822	4.03664	0.670056	6.02433	1.69809e-09	1.70798e-07	ENSMUSG00000053070	9	8021672	8042823	6	11	11	7	41	49	31	205	318	287
Tdrp	54.5814	1.64142	0.27266	6.02003	1.74382e-09	1.74372e-07	ENSMUSG00000050052	8	13952008	13975032	19	31	18	32	45	53	49	102	143	82
Gm10156	96.9207	0.895276	0.148878	6.0135	1.8156e-09	1.80494e-07	ENSMUSG00000066245	7	107863039	107863500	59	82	67	55	110	116	81	121	157	137
Usp20	557.608	1.40908	0.2349	5.99864	1.98977e-09	1.96665e-07	ENSMUSG00000026854	2	30982279	31023586	269	299	240	339	454	521	373	975	1274	1113
Gm2897	16.6093	3.96558	0.661315	5.99651	2.01604e-09	1.97491e-07	ENSMUSG00000079410	14	3049285	3076840	4	3	0	0	12	17	18	27	47	48
Tg	80.4929	2.48291	0.414088	5.99609	2.02123e-09	1.97491e-07	ENSMUSG00000053469	15	66670753	66850721	11	23	31	24	57	41	65	169	221	223
Tnfrsf9	27.1053	5.19331	0.867135	5.98904	2.11078e-09	2.0507e-07	ENSMUSG00000028965	4	150914562	150946102	1	1	1	2	14	11	17	47	63	138
Ggt5	146.064	2.22548	0.37199	5.98262	2.19576e-09	2.1212e-07	ENSMUSG00000006344	10	75589340	75617200	41	45	45	56	85	107	89	291	474	355
Rbm11	19.8329	6.80578	1.14172	5.96096	2.50753e-09	2.40878e-07	ENSMUSG00000032940	16	75592844	75602829	0	0	1	0	13	15	11	33	70	76
Adgrf5	1955.51	-0.747839	0.125519	-5.95795	2.55417e-09	2.43987e-07	ENSMUSG00000056492	17	43360451	43459557	2188	3024	2980	2425	1385	1392	1571	1508	1679	1598
Hsf3	25.2836	6.42575	1.07889	5.95591	2.58635e-09	2.45689e-07	ENSMUSG00000045802	X	96306178	96456294	2	0	0	0	19	22	19	68	81	61
Ctsd	13088.1	0.50914	0.085624	5.94624	2.74378e-09	2.59204e-07	ENSMUSG00000007891	7	142375911	142388038	9800	11000	10515	11406	12826	12398	11004	15571	19760	19093
Map1b	300.442	1.33547	0.224941	5.93697	2.90346e-09	2.72782e-07	ENSMUSG00000052727	13	99421446	99516540	158	166	156	162	230	274	234	475	637	648
Vldlr	4041.71	-0.403939	0.0680967	-5.93184	2.99552e-09	2.79893e-07	ENSMUSG00000024924	19	27216484	27254231	4420	5861	4350	4857	2922	3120	3093	3472	5291	3936
Triqk	69.9824	1.62643	0.274303	5.92933	3.04172e-09	2.82665e-07	ENSMUSG00000055963	4	12906838	12983553	28	31	33	36	72	59	47	123	196	116
Gm12816	135.386	0.981202	0.165719	5.92087	3.20242e-09	2.9599e-07	ENSMUSG00000083011	4	112955075	112956286	70	103	86	94	147	110	121	199	224	235
Sh3bgr	2148.59	0.422004	0.0713004	5.91868	3.24543e-09	2.98353e-07	ENSMUSG00000040666	16	96200470	96228933	1513	1873	2019	1918	2000	2074	1982	2506	3360	2632
Eef1a1	5546	1.15461	0.195565	5.90396	3.5487e-09	3.24488e-07	ENSMUSG00000037742	9	78478449	78489151	2904	3656	3287	3272	4678	4608	4295	9961	12706	8679
Gm12499	86.1263	2.03584	0.345136	5.89867	3.66444e-09	3.33289e-07	ENSMUSG00000081688	3	108029600	108031361	22	35	25	43	73	79	45	205	223	165
Adcy7	136.874	1.10465	0.187311	5.89741	3.69261e-09	3.34073e-07	ENSMUSG00000031659	8	88272403	88329962	72	72	92	96	124	152	103	196	300	213
NA	18.9378	4.67106	0.792319	5.89542	3.73722e-09	3.35365e-07	ENSMUSG00000056940	NA	NA	NA	1	1	1	2	18	11	10	43	55	63
Gnpat	1886.25	-0.461107	0.0782353	-5.89385	3.7729e-09	3.35365e-07	ENSMUSG00000031985	8	124863033	124890057	2030	2717	2312	2220	1430	1578	1447	1460	2294	1706
Wbp1l	676.412	-0.713391	0.121044	-5.89366	3.77737e-09	3.35365e-07	ENSMUSG00000047731	19	46599084	46657389	851	1131	837	811	403	480	547	590	683	536
Atp9a	731.246	0.764786	0.129772	5.89331	3.78533e-09	3.35365e-07	ENSMUSG00000027546	2	168634438	168742409	459	565	531	561	673	580	690	1003	1329	1138
Gm3667	18.8189	3.95574	0.671621	5.88983	3.86589e-09	3.39247e-07	ENSMUSG00000090691	14	6868502	6889962	1	1	3	3	12	12	18	46	41	62
Afap1l1	900.55	-0.41592	0.0706181	-5.88971	3.86883e-09	3.39247e-07	ENSMUSG00000033032	18	61730261	61786702	1033	1204	1008	1096	693	723	700	742	1085	864
Itgb1bp1	252.203	0.672194	0.114219	5.88514	3.97705e-09	3.46957e-07	ENSMUSG00000062352	12	21240825	21286237	161	204	189	211	270	226	250	259	442	366
Snx10	196.07	1.12597	0.191352	5.88427	3.99821e-09	3.47032e-07	ENSMUSG00000038301	6	51523901	51590679	103	160	110	102	155	185	171	296	434	331
NA	18.709	5.4061	0.9189	5.88322	4.02351e-09	3.47464e-07	ENSMUSG00000079405	NA	NA	NA	1	1	0	1	12	16	21	36	51	60
Gm5822	261.094	1.32517	0.225736	5.87044	4.34628e-09	3.73452e-07	ENSMUSG00000089993	19	28862330	28863707	122	171	135	138	198	222	212	503	587	447
Klf9	1164.68	-0.879563	0.150008	-5.86346	4.53327e-09	3.87572e-07	ENSMUSG00000033863	19	23141226	23166911	1456	2014	1687	1442	593	798	946	804	1004	1078
Nlrc3	27.1886	2.32256	0.397395	5.84446	5.08218e-09	4.32339e-07	ENSMUSG00000049871	16	3945007	3976632	2	6	11	14	27	48	25	55	38	47
Adipor2	1026.62	-0.549159	0.0940301	-5.84025	5.21241e-09	4.41223e-07	ENSMUSG00000030168	6	119353150	119417704	1190	1498	1177	1338	798	810	819	764	1124	885
C3	818.885	-1.04865	0.179599	-5.83885	5.25623e-09	4.4274e-07	ENSMUSG00000024164	17	57203970	57228136	1046	1286	1422	1105	682	577	493	555	544	514
Gabra4	12.9294	6.92237	1.18632	5.83516	5.37405e-09	4.50446e-07	ENSMUSG00000029211	5	71569749	71658308	0	0	0	0	9	5	8	24	68	34
Camk2d	2369.9	0.819988	0.140597	5.8322	5.47015e-09	4.56264e-07	ENSMUSG00000053819	3	126596302	126846326	1525	1654	1600	1866	2305	2359	1873	3561	4903	2810
Igsf3	130.101	0.823631	0.141865	5.80573	6.40847e-09	5.31934e-07	ENSMUSG00000042035	3	101377083	101463059	72	93	95	107	137	116	113	177	239	188
Wdpcp	101.328	2.18156	0.376014	5.80179	6.56103e-09	5.41967e-07	ENSMUSG00000020319	11	21572235	21898989	27	44	22	42	68	73	62	223	317	219
Igtp	469.494	1.9908	0.34418	5.78417	7.28712e-09	5.97866e-07	ENSMUSG00000078853	11	58199556	58207591	171	200	135	186	407	308	228	916	1283	1210
Ighm	85.545	2.26308	0.391286	5.7837	7.30768e-09	5.97866e-07	ENSMUSG00000076617	12	113418558	113422730	19	30	27	32	104	87	23	176	219	191
NA	11.5326	6.75557	1.17029	5.77256	7.80758e-09	6.35723e-07	ENSMUSG00000081702	NA	NA	NA	0	0	0	0	4	12	6	33	43	29
Mfsd6	773.269	1.53409	0.265892	5.7696	7.94618e-09	6.43942e-07	ENSMUSG00000041439	1	52656286	52727462	319	381	384	400	587	678	470	1537	1966	1474
Adra1a	244.088	-1.22224	0.212005	-5.76512	8.16017e-09	6.58164e-07	ENSMUSG00000045875	14	66635251	66771168	281	431	485	331	167	186	138	149	131	160
Lama5	558.194	-1.26292	0.219182	-5.76198	8.31315e-09	6.67355e-07	ENSMUSG00000015647	2	180176373	180225859	830	1008	884	795	244	457	427	287	369	310
Casp12	202.406	1.84939	0.321104	5.75949	8.43666e-09	6.74105e-07	ENSMUSG00000025887	9	5345430	5373032	49	100	113	66	174	168	122	415	616	348
Epdr1	643.685	1.77794	0.309447	5.74555	9.16246e-09	7.28692e-07	ENSMUSG00000002808	13	19591706	19619927	235	324	239	282	423	462	425	1204	1893	1444
Palmd	576.238	-1.27601	0.222131	-5.74441	9.22406e-09	7.30195e-07	ENSMUSG00000033377	3	116918258	116968987	830	1082	789	956	458	407	352	314	325	271
Akr1b8	82.2797	1.89148	0.329444	5.74143	9.38799e-09	7.39748e-07	ENSMUSG00000029762	6	34354119	34368463	20	39	45	26	62	93	48	182	211	144
Cdkl2	120.315	1.01958	0.17794	5.72989	1.00494e-08	7.88236e-07	ENSMUSG00000029403	5	92006074	92043883	85	84	67	69	118	117	98	174	266	168
Got1	6352.15	-0.504953	0.0883961	-5.71239	1.11401e-08	8.69795e-07	ENSMUSG00000025190	19	43499752	43524605	6976	9005	7479	8274	4401	4952	5418	5221	6908	5782
Lgals8	540.656	0.550963	0.096477	5.71082	1.12431e-08	8.73846e-07	ENSMUSG00000057554	13	12439415	12464944	380	509	417	436	503	506	446	681	988	699
Inpp5j	264.206	0.842105	0.14765	5.70339	1.1745e-08	9.06441e-07	ENSMUSG00000034570	11	3494375	3504821	162	181	171	221	223	283	217	394	470	392
Parvb	1904.66	0.957844	0.167953	5.70305	1.17685e-08	9.06441e-07	ENSMUSG00000022438	15	84232043	84315688	1070	1313	1216	1398	1547	1628	1638	2795	4324	2962
Gstm1	3268.35	1.32187	0.231864	5.70104	1.19075e-08	9.13036e-07	ENSMUSG00000058135	3	108012255	108017973	1706	1912	1722	1696	2787	2935	2045	6325	7837	5398
Ralgps1	214.069	1.08152	0.189852	5.69667	1.22168e-08	9.32568e-07	ENSMUSG00000038831	2	33133417	33371486	124	145	114	144	201	199	151	361	435	349
NA	49.2737	2.53294	0.444736	5.69538	1.23095e-08	9.35465e-07	ENSMUSG00000090703	NA	NA	NA	6	15	20	12	36	35	29	84	159	141
Cobll1	899.732	-0.875326	0.153752	-5.69309	1.24761e-08	9.4393e-07	ENSMUSG00000034903	2	65088339	65239403	1058	1383	1540	1093	649	709	625	672	724	611
Casq2	13819.5	0.447039	0.0787501	5.67668	1.37334e-08	1.03448e-06	ENSMUSG00000027861	3	102086415	102146514	9614	11969	11759	13262	13503	12473	11981	16229	22051	18353
Acacb	2703.36	-0.539565	0.0951177	-5.6726	1.40644e-08	1.05477e-06	ENSMUSG00000042010	5	114146535	114250761	3266	4128	2919	3351	1994	2237	1980	2294	3140	2165
Jsrp1	15.4567	3.18448	0.561743	5.66893	1.4369e-08	1.0729e-06	ENSMUSG00000020216	10	80808496	80813498	1	2	2	6	14	16	11	38	39	34
Ypel5	854.318	1.70267	0.300974	5.65721	1.53854e-08	1.1438e-06	ENSMUSG00000039770	17	72836704	72851195	293	466	401	341	629	648	518	1457	2303	2100
Etfrf1	979.76	0.690226	0.122055	5.65505	1.55799e-08	1.15325e-06	ENSMUSG00000040370	6	145211134	145216939	691	866	684	700	1061	836	942	1368	1818	1057
P2rx6	62.971	2.20784	0.390619	5.65216	1.58443e-08	1.16776e-06	ENSMUSG00000022758	16	17561885	17572011	20	17	26	18	48	52	31	143	184	137
Rpl3-ps2	264.171	1.05109	0.186246	5.64356	1.66569e-08	1.22239e-06	ENSMUSG00000084131	X	74170653	74171866	130	176	153	204	329	240	181	364	463	479
Tbcd	154.518	1.41605	0.251218	5.63677	1.73273e-08	1.26615e-06	ENSMUSG00000039230	11	121451949	121617164	61	78	89	90	130	127	111	287	376	279
Lrrn4cl	81.4333	1.09507	0.19458	5.62786	1.82462e-08	1.32762e-06	ENSMUSG00000071656	19	8850785	8853909	44	48	45	61	80	88	111	87	119	135
NA	15.4054	4.37646	0.777925	5.62581	1.84635e-08	1.33494e-06	ENSMUSG00000091399	NA	NA	NA	0	1	1	3	10	13	13	31	41	52
Cygb	581.248	0.520387	0.0925059	5.62545	1.85029e-08	1.33494e-06	ENSMUSG00000020810	11	116645595	116654313	422	516	491	462	641	636	464	665	897	707
Tmem82	94.0792	-2.19313	0.390016	-5.62319	1.87467e-08	1.34685e-06	ENSMUSG00000043085	4	141613376	141618633	199	281	97	153	28	47	67	21	34	24
Gm5797	7.68767	6.17873	1.09916	5.62132	1.89499e-08	1.35575e-06	ENSMUSG00000072726	14	7323988	7332395	0	0	0	0	11	6	6	16	25	18
Cpeb4	1124.47	-0.940892	0.167423	-5.61984	1.91133e-08	1.36174e-06	ENSMUSG00000020300	11	31872211	31935634	1468	1754	1546	1701	674	644	1017	717	874	943
Gm6767	434.537	1.175	0.209117	5.61888	1.92198e-08	1.36365e-06	ENSMUSG00000081453	16	51362452	51363832	213	317	253	240	377	358	319	705	1044	748
Chpf2	66.654	1.76553	0.31463	5.61144	2.00645e-08	1.4177e-06	ENSMUSG00000038181	5	24586741	24594556	26	27	36	23	50	68	41	124	174	137
Phka1	1064.41	1.37761	0.245553	5.61025	2.02029e-08	1.4216e-06	ENSMUSG00000034055	X	102513975	102644246	465	617	604	548	844	864	742	2223	2551	1751
Gm11578	27.7773	3.6685	0.653985	5.60945	2.02973e-08	1.42239e-06	ENSMUSG00000082160	1	60592251	60592709	5	1	2	6	15	19	11	67	91	88
Prdx6	4537.81	2.23862	0.39954	5.60299	2.10688e-08	1.47043e-06	ENSMUSG00000026701	1	161240112	161251219	1323	1528	1508	1388	3456	3718	3619	6105	21172	6469
Lepr	84.5638	1.60133	0.286123	5.59666	2.18517e-08	1.51887e-06	ENSMUSG00000057722	4	101717404	101815352	26	32	38	61	132	79	50	128	192	139
Psma5	346.971	1.24524	0.222686	5.59189	2.24606e-08	1.55487e-06	ENSMUSG00000068749	3	108256926	108279974	170	232	187	196	294	251	286	533	882	634
NA	8.2311	6.27333	1.12292	5.58664	2.31511e-08	1.59622e-06	ENSMUSG00000079377	NA	NA	NA	0	0	0	0	6	6	8	19	23	26
Ift46	112.152	0.773309	0.138601	5.57941	2.4134e-08	1.6573e-06	ENSMUSG00000002031	9	44767908	44793447	66	91	79	88	130	99	110	153	194	133
Kcnk2	34.3798	1.7259	0.309461	5.57711	2.44542e-08	1.67257e-06	ENSMUSG00000037624	1	189207930	189402273	16	12	21	10	32	45	26	46	90	61
Sesn1	1414.86	-1.07129	0.192141	-5.57555	2.46754e-08	1.68097e-06	ENSMUSG00000038332	10	41809935	41908424	1606	2488	2950	1451	727	868	949	858	1254	1287
Mmd	526.167	0.689288	0.123673	5.57347	2.49708e-08	1.69435e-06	ENSMUSG00000003948	11	90249456	90278589	318	427	343	499	503	545	423	689	946	715
Gm13943	58.7947	1.24842	0.224201	5.56833	2.57185e-08	1.73819e-06	ENSMUSG00000085277	2	77314751	77317035	26	31	35	41	49	58	59	72	131	109
Dlg1	830.704	-0.358927	0.064508	-5.56407	2.63552e-08	1.7742e-06	ENSMUSG00000022770	16	31663443	31873356	888	1117	899	1027	622	700	619	763	983	833
0610040J01Rik	20.235	-2.12718	0.382436	-5.56218	2.66432e-08	1.78656e-06	ENSMUSG00000060512	5	63812363	63899625	40	59	21	35	14	10	5	7	8	7
Fam183b	20.3386	5.50228	0.989765	5.55917	2.71057e-08	1.81047e-06	ENSMUSG00000049154	11	58792797	58801960	2	0	0	1	16	11	9	45	99	47
Scin	72.4697	1.61247	0.290364	5.55325	2.80409e-08	1.86565e-06	ENSMUSG00000002565	12	40059769	40134228	37	36	24	36	89	70	46	129	211	85
Gstm4	166.072	1.13416	0.204403	5.54864	2.87901e-08	1.90807e-06	ENSMUSG00000027890	3	108040408	108044894	93	104	100	100	159	147	113	275	351	288
Ubxn1	1247.4	0.976919	0.176449	5.53655	3.08485e-08	2.0366e-06	ENSMUSG00000071655	19	8871559	8875663	721	980	785	762	1099	1205	927	2314	2247	1829
Polr3g	134.08	1.54843	0.2799	5.53207	3.16465e-08	2.08124e-06	ENSMUSG00000035834	13	81673843	81711013	50	80	61	67	108	101	96	219	330	311
Setd7	1356.53	0.373303	0.0676114	5.5213	3.36507e-08	2.20457e-06	ENSMUSG00000037111	3	51515319	51560879	1056	1245	1130	1297	1267	1231	1198	1635	2144	1636
Pum3	357.038	1.09335	0.198112	5.51885	3.41217e-08	2.2269e-06	ENSMUSG00000041360	19	27388702	27429820	179	265	236	197	287	296	309	536	710	703
Cgref1	63.9412	2.87184	0.520595	5.51646	3.45905e-08	2.24891e-06	ENSMUSG00000029161	5	30933143	30945591	2	24	13	18	38	38	41	125	195	205
Adamts19	82.7103	4.03195	0.731852	5.50924	3.60393e-08	2.33423e-06	ENSMUSG00000053441	18	58836764	59053678	2	3	23	5	71	51	53	148	345	216
Vwa7	229.393	1.23061	0.223402	5.5085	3.61907e-08	2.33519e-06	ENSMUSG00000007030	17	35016579	35026741	142	150	117	110	200	212	179	348	636	325
Spr	576.886	1.28051	0.233016	5.49537	3.89901e-08	2.49899e-06	ENSMUSG00000033735	6	85130176	85137766	274	338	319	345	466	460	417	896	1537	1068
Akt2	1206.36	-0.33608	0.0611649	-5.49466	3.91465e-08	2.49899e-06	ENSMUSG00000004056	7	27591552	27640826	1241	1621	1420	1380	952	1015	941	1040	1525	1142
Gm3752	13.1276	4.13884	0.7533	5.49428	3.92315e-08	2.49899e-06	ENSMUSG00000091617	14	7466362	7483762	1	2	1	1	9	11	14	22	41	39
Trim37	201.979	1.14663	0.208713	5.49379	3.93392e-08	2.49899e-06	ENSMUSG00000018548	11	87127077	87220683	103	141	122	116	196	161	145	306	437	386
Il13ra1	1123.7	0.988154	0.179885	5.49325	3.946e-08	2.49899e-06	ENSMUSG00000017057	X	36112110	36171259	606	794	781	724	1121	930	782	1735	2355	1880
Il33	80.4179	1.42493	0.259769	5.48536	4.12624e-08	2.60349e-06	ENSMUSG00000024810	19	29925114	29960718	31	53	60	21	97	64	97	98	163	141
Kcnab3	16.1488	3.91333	0.7137	5.48316	4.17794e-08	2.62642e-06	ENSMUSG00000018470	11	69326258	69333042	3	1	2	1	13	13	7	41	61	35
Hk1	2142.98	0.693266	0.12656	5.47777	4.30709e-08	2.6893e-06	ENSMUSG00000037012	10	62268855	62379908	1209	1550	1848	1818	1851	2352	1857	2939	3589	2900
Plg	11.7365	6.77592	1.23701	5.47768	4.30943e-08	2.6893e-06	ENSMUSG00000059481	17	12378609	12419384	0	0	0	0	5	2	13	20	37	52
Phldb2	291.84	0.568144	0.103813	5.47278	4.4304e-08	2.75474e-06	ENSMUSG00000033149	16	45746243	45953598	214	263	200	253	301	308	250	312	453	417
Tfdp2	791.379	-0.56732	0.103678	-5.47195	4.45101e-08	2.75753e-06	ENSMUSG00000032411	9	96196275	96323646	816	1201	1123	910	564	567	623	715	905	635
NA	12.2529	3.32218	0.607253	5.47084	4.47919e-08	2.76087e-06	ENSMUSG00000090377	NA	NA	NA	1	3	1	3	11	15	10	25	27	32
Timp4	236.319	-1.96936	0.359999	-5.47046	4.4887e-08	2.76087e-06	ENSMUSG00000030317	6	115241892	115252205	332	425	597	395	58	72	192	96	63	148
NA	12.9756	6.19404	1.13304	5.46677	4.58321e-08	2.8089e-06	ENSMUSG00000092133	NA	NA	NA	0	0	0	1	8	9	9	37	42	35
Chn1	401.132	0.642323	0.117636	5.46026	4.7545e-08	2.90347e-06	ENSMUSG00000056486	2	73610660	73775346	273	347	309	306	343	355	369	522	780	535
NA	14.0921	4.55918	0.835335	5.4579	4.81797e-08	2.93176e-06	ENSMUSG00000079354	NA	NA	NA	1	0	1	2	9	10	14	31	41	42
Gm3696	15.1604	4.34826	0.797205	5.45438	4.91444e-08	2.97986e-06	ENSMUSG00000092167	14	7083208	7100621	0	1	3	1	11	10	16	18	52	53
Gm3715	14.71	4.29349	0.787364	5.45299	4.95287e-08	2.99255e-06	ENSMUSG00000072731	14	7223692	7229138	1	1	3	0	10	8	15	30	52	40
NA	13.9487	3.71505	0.68159	5.45057	5.02089e-08	3.02296e-06	ENSMUSG00000079399	NA	NA	NA	1	1	2	3	14	11	11	18	42	47
Snhg11	16.3518	5.19756	0.953721	5.44978	5.04334e-08	3.02582e-06	ENSMUSG00000044349	2	158375638	158386145	1	0	1	1	8	22	12	45	67	21
Ranbp9	417.137	-0.522564	0.0959592	-5.44569	5.16064e-08	3.07619e-06	ENSMUSG00000038546	13	43402675	43481282	416	645	501	548	275	274	308	386	509	420
Megf9	337.372	0.768129	0.141055	5.44559	5.16327e-08	3.07619e-06	ENSMUSG00000039270	4	70427065	70534995	213	254	254	254	313	310	269	440	719	475
Neurl1a	38.9014	1.64601	0.302353	5.44399	5.21009e-08	3.09331e-06	ENSMUSG00000006435	19	47178820	47259440	13	20	21	17	31	35	33	62	111	70
Atl2	454.741	-0.516897	0.0950537	-5.43794	5.38986e-08	3.18897e-06	ENSMUSG00000059811	17	79848390	79896123	525	672	527	554	343	324	369	368	476	455
Gm8297	13.0165	6.20166	1.14071	5.43668	5.42821e-08	3.19672e-06	ENSMUSG00000090827	14	4983935	4992409	0	1	0	0	11	8	7	26	49	42
Rexo2	536.755	0.697597	0.128324	5.43623	5.44202e-08	3.19672e-06	ENSMUSG00000032026	9	48468512	48480623	336	450	430	393	520	479	420	784	984	736
NA	14.1842	4.56787	0.84035	5.43567	5.45904e-08	3.19672e-06	ENSMUSG00000092101	NA	NA	NA	1	1	2	0	7	16	13	33	30	46
Ccdc88a	187.579	0.972832	0.179069	5.43273	5.54972e-08	3.23873e-06	ENSMUSG00000032740	11	29373658	29510808	91	151	126	125	159	177	146	286	369	320
Bnip3	1275	-0.568926	0.104916	-5.42267	5.87149e-08	3.41485e-06	ENSMUSG00000078566	7	138890836	138909519	1553	2139	1344	1495	864	882	924	1154	1467	1209
Itih5	180.227	0.995311	0.184078	5.40701	6.4086e-08	3.7146e-06	ENSMUSG00000025780	2	10153571	10256529	116	120	121	105	169	150	148	257	344	334
Pqlc3	52.2746	1.25862	0.232879	5.40462	6.49468e-08	3.75177e-06	ENSMUSG00000045679	12	16988648	17000408	21	20	38	38	53	56	46	74	110	83
Nckap5	75.9233	-1.319	0.244268	-5.39983	6.6705e-08	3.84036e-06	ENSMUSG00000049690	1	125913620	126830799	106	189	109	87	43	46	51	33	46	63
NA	10.146	6.56788	1.21713	5.39621	6.8065e-08	3.90552e-06	ENSMUSG00000083824	NA	NA	NA	0	0	0	0	8	11	1	35	36	20
NA	13.4992	4.51049	0.837858	5.38336	7.31098e-08	4.18095e-06	ENSMUSG00000091840	NA	NA	NA	1	2	1	0	11	17	6	29	40	38
Gm16165	127.582	0.758204	0.141013	5.37686	7.57976e-08	4.32021e-06	ENSMUSG00000089958	9	22669734	22670528	75	104	73	120	126	137	117	173	209	167
H2afy2	66.8031	1.15699	0.215427	5.37067	7.84449e-08	4.44313e-06	ENSMUSG00000020086	10	61738665	61784147	29	40	35	55	70	67	50	111	125	107
Gm17383	280.11	0.508627	0.0947057	5.3706	7.84738e-08	4.44313e-06	ENSMUSG00000058625	18	82338774	82339816	207	262	199	250	275	267	270	330	405	378
Lrtm1	5016.23	-0.838357	0.156193	-5.36745	7.98589e-08	4.50662e-06	ENSMUSG00000045776	14	29018208	29033645	5564	7194	9189	6007	3542	3236	3027	4244	6107	3162
Bambi	227.471	1.15026	0.214944	5.35145	8.72527e-08	4.90455e-06	ENSMUSG00000024232	18	3507957	3516404	121	140	146	132	182	188	178	362	541	399
Egf	58.2472	-1.13639	0.212371	-5.35097	8.7484e-08	4.90455e-06	ENSMUSG00000028017	3	129677565	129755316	94	111	80	68	35	41	43	33	51	32
Washc2	397.567	0.596816	0.111601	5.34777	8.90464e-08	4.97583e-06	ENSMUSG00000024104	6	116208038	116262686	268	356	295	333	397	434	293	532	621	530
Fry	844.276	-0.895151	0.167418	-5.34679	8.95297e-08	4.98654e-06	ENSMUSG00000056602	5	150118645	150497753	1029	1349	1457	955	534	546	728	578	723	619
Glrx3	752.021	-0.383518	0.0717899	-5.34223	9.18122e-08	5.09707e-06	ENSMUSG00000031068	7	137437614	137468594	797	1015	870	907	614	600	590	623	853	762
Tmem50b	527.099	-0.5345	0.100065	-5.34152	9.21728e-08	5.10052e-06	ENSMUSG00000022964	16	91574503	91597800	571	697	725	660	444	391	387	386	638	459
Dpep1	406.727	-0.659553	0.123593	-5.33651	9.47539e-08	5.21558e-06	ENSMUSG00000019278	8	123186242	123201812	456	701	558	436	324	292	292	330	439	311
Gm13456	1355.86	1.15996	0.217372	5.3363	9.48621e-08	5.21558e-06	ENSMUSG00000082536	2	40555752	40557116	712	958	793	742	1141	1044	994	2347	3281	2269
Scml2	29.257	2.33191	0.437204	5.3337	9.62331e-08	5.25743e-06	ENSMUSG00000000037	X	161117193	161258213	8	5	11	11	18	19	28	66	80	65
Ctsz	213.789	0.582713	0.109251	5.33369	9.62382e-08	5.25743e-06	ENSMUSG00000016256	2	174427493	174439039	136	199	155	189	204	192	219	256	326	302
Aqp4	66.1552	-1.34124	0.251587	-5.33112	9.76081e-08	5.31529e-06	ENSMUSG00000024411	18	15389394	15403684	80	125	106	117	43	28	58	26	57	32
Epha2	70.9895	-0.949478	0.178305	-5.32502	1.00944e-07	5.47951e-06	ENSMUSG00000006445	4	141301240	141329384	98	107	102	100	45	42	52	50	50	70
Scd2	202.683	0.867705	0.163007	5.3231	1.02011e-07	5.50917e-06	ENSMUSG00000025203	19	44293676	44306864	134	142	114	165	252	221	171	214	298	341
Plekhg1	150.743	-0.630956	0.118537	-5.32288	1.02135e-07	5.50917e-06	ENSMUSG00000040624	10	3740364	3967303	158	238	190	203	97	120	113	110	160	148
Atp1a2	5386.73	-0.727087	0.136721	-5.31803	1.04898e-07	5.64041e-06	ENSMUSG00000007097	1	172271709	172298064	6614	9289	6925	6272	3584	4447	3022	4383	4685	5579
Scn1b	226.955	0.938118	0.17666	5.3103	1.09445e-07	5.86052e-06	ENSMUSG00000019194	7	31116524	31127003	133	125	208	129	257	280	246	254	329	312
Rnf114	792.69	-0.507627	0.0955999	-5.30991	1.09677e-07	5.86052e-06	ENSMUSG00000006418	2	167492645	167516173	837	1145	961	1023	600	680	623	670	803	678
Gm14412	46.3844	1.63151	0.307486	5.30595	1.12085e-07	5.97054e-06	ENSMUSG00000078868	2	177314520	177324307	18	37	11	20	37	48	39	81	99	95
Tor1aip1	1153.31	-0.367756	0.0694545	-5.29492	1.19068e-07	6.32282e-06	ENSMUSG00000026466	1	156004599	156036480	1241	1605	1298	1337	914	840	814	1109	1375	1234
Dglucy	613.121	-0.497464	0.0939714	-5.29378	1.19811e-07	6.34258e-06	ENSMUSG00000021185	12	100779057	100896981	718	797	794	730	458	467	392	626	709	546
Akr1a1	1946.09	0.255614	0.0483146	5.29061	1.2191e-07	6.43378e-06	ENSMUSG00000028692	4	116636510	116651680	1570	2102	1689	1813	1778	1802	1691	2193	2828	2359
Wdr44	162.807	0.81918	0.154882	5.28906	1.22949e-07	6.46864e-06	ENSMUSG00000036769	X	23693051	23806025	99	139	107	116	148	141	141	229	279	278
Ppm1l	801.593	-0.510726	0.0966182	-5.28603	1.25003e-07	6.55651e-06	ENSMUSG00000027784	3	69316861	69560802	782	1187	1087	970	587	648	592	634	845	825
Asic2	11.5957	6.76332	1.28162	5.27718	1.31186e-07	6.85976e-06	ENSMUSG00000020704	11	80880169	81968457	0	0	0	0	3	6	3	26	72	27
Cyb5r3	1015.34	0.885302	0.167933	5.27176	1.35118e-07	7.04386e-06	ENSMUSG00000018042	15	83153494	83172592	588	705	718	751	881	920	761	1698	1971	1524
Prkab2	1644.9	1.25188	0.237505	5.27096	1.3571e-07	7.0532e-06	ENSMUSG00000038205	3	97658193	97673812	880	1201	836	786	1454	1444	1038	2865	4428	2492
Ints4	384.599	-0.516529	0.0980575	-5.26762	1.38205e-07	7.1611e-06	ENSMUSG00000025133	7	97480956	97541395	463	547	427	485	271	333	288	325	412	345
Tmem43	319.436	0.890967	0.169263	5.26381	1.41099e-07	7.28896e-06	ENSMUSG00000030095	6	91473703	91488463	223	243	189	210	301	288	239	436	615	563
Uqcc1	1547.25	-0.402889	0.0765508	-5.26303	1.417e-07	7.29799e-06	ENSMUSG00000005882	2	155846894	155930310	1687	2134	1696	1928	1301	1188	1176	1311	1995	1343
Epha4	302.41	-1.51361	0.287708	-5.26094	1.43321e-07	7.3593e-06	ENSMUSG00000026235	1	77367185	77515088	409	547	570	509	231	202	188	88	142	144
As3mt	398.913	-0.767686	0.14596	-5.25957	1.44394e-07	7.39218e-06	ENSMUSG00000003559	19	46707443	46741095	518	683	458	521	265	367	223	339	369	305
Sirpa	556.779	0.793874	0.150971	5.25847	1.4526e-07	7.41435e-06	ENSMUSG00000037902	2	129592835	129632228	327	416	455	390	546	560	382	770	1067	841
NA	11.4485	6.01537	1.14453	5.25576	1.47412e-07	7.50179e-06	ENSMUSG00000090712	NA	NA	NA	0	0	1	0	5	9	10	20	47	35
Gfra4	40.1398	-1.18106	0.225389	-5.2401	1.60492e-07	8.14317e-06	ENSMUSG00000027316	2	131039632	131043088	51	63	71	61	29	31	24	19	27	28
Htra1	521.465	-0.601928	0.114896	-5.2389	1.61533e-07	8.17173e-06	ENSMUSG00000006205	7	130936111	130985660	606	737	658	685	434	439	378	375	499	450
Abhd4	844.245	1.37435	0.262534	5.23495	1.65027e-07	8.27694e-06	ENSMUSG00000040997	14	54254188	54270637	397	514	432	432	664	697	508	1353	2078	1885
Gpx3	2553.44	0.715621	0.136701	5.23494	1.65041e-07	8.27694e-06	ENSMUSG00000018339	11	54902453	54910377	1483	1740	1908	2435	2346	2344	2300	3172	4842	3732
Gm7327	175.083	0.63416	0.12114	5.23491	1.65064e-07	8.27694e-06	ENSMUSG00000050900	X	61785381	61786032	125	168	129	120	186	154	164	211	320	217
Ldhd	435.672	-0.552135	0.105545	-5.2313	1.68327e-07	8.41584e-06	ENSMUSG00000031958	8	111623785	111630374	519	590	579	513	315	335	349	307	502	410
Klf12	171.836	-0.868785	0.166105	-5.23033	1.6921e-07	8.43532e-06	ENSMUSG00000072294	14	99870632	100284679	238	296	224	207	123	120	144	105	148	126
Hpgds	21.5592	2.46337	0.471059	5.22943	1.70034e-07	8.4518e-06	ENSMUSG00000029919	6	65117293	65144908	5	5	6	8	29	27	9	45	72	23
Gm5646	8.72175	6.35697	1.21674	5.22461	1.74519e-07	8.64959e-06	ENSMUSG00000081502	X	154399578	154402044	0	0	0	0	5	6	3	27	44	14
Htatip2	232.372	1.32824	0.254346	5.22215	1.76854e-07	8.73998e-06	ENSMUSG00000039745	7	49759115	49773975	127	139	121	112	213	179	147	390	604	428
Plb1	49.8604	2.7735	0.531348	5.21974	1.79178e-07	8.80837e-06	ENSMUSG00000029134	5	32232708	32366520	11	18	9	8	21	25	28	153	154	117
Pi16	583.761	0.865593	0.165834	5.21964	1.79269e-07	8.80837e-06	ENSMUSG00000024011	17	29318877	29329413	306	378	424	498	608	643	492	672	833	1083
Tubb4a	66.2231	1.52958	0.293131	5.21806	1.80808e-07	8.85857e-06	ENSMUSG00000062591	17	57080066	57087782	31	34	24	39	70	46	47	97	168	144
Rilpl1	1791.47	-0.469345	0.0899889	-5.21559	1.83235e-07	8.9356e-06	ENSMUSG00000029392	5	124493080	124531391	1807	2424	2346	2260	1394	1473	1443	1508	2020	1484
Map6d1	23.2945	2.81418	0.53964	5.21492	1.83901e-07	8.9356e-06	ENSMUSG00000041205	16	20233310	20241358	2	4	5	10	19	21	10	65	72	43
Helz2	216.326	-0.708837	0.135926	-5.21487	1.83948e-07	8.9356e-06	ENSMUSG00000027580	2	181227615	181242027	227	347	333	256	121	138	164	197	231	198
Rad50	143.521	0.653583	0.12545	5.20992	1.88922e-07	9.15121e-06	ENSMUSG00000020380	11	53649519	53707319	104	121	101	112	164	142	138	170	252	155
Myoc	59.5226	1.57632	0.303049	5.20153	1.97651e-07	9.54699e-06	ENSMUSG00000026697	1	162639155	162649693	21	26	36	29	69	57	29	110	144	104
NA	8.18974	6.27009	1.20607	5.19877	2.00607e-07	9.66249e-06	ENSMUSG00000081655	NA	NA	NA	0	0	0	0	6	8	2	16	46	16
Whrn	231.46	-1.43652	0.276429	-5.19669	2.02868e-07	9.74394e-06	ENSMUSG00000039137	4	63414910	63495991	290	339	433	462	157	179	143	84	108	120
Mapre3	545.903	0.961841	0.185138	5.19525	2.04442e-07	9.79205e-06	ENSMUSG00000029166	5	30814641	30866106	348	392	326	360	450	467	426	854	1249	835
Itfg1	920.175	0.528661	0.101801	5.1931	2.06817e-07	9.87812e-06	ENSMUSG00000031703	8	85717578	85840921	676	847	723	741	801	837	814	1306	1525	1151
Lyplal1	21.8012	1.58243	0.305481	5.1801	2.21762e-07	1.05624e-05	ENSMUSG00000039246	1	186087731	186117310	8	11	13	9	24	25	23	25	46	40
Fbxo9	304.078	0.775491	0.149789	5.17722	2.25222e-07	1.06974e-05	ENSMUSG00000001366	9	78081499	78109065	163	232	233	251	339	309	227	424	604	350
Tspan9	930.809	0.544798	0.105304	5.17357	2.29658e-07	1.08779e-05	ENSMUSG00000030352	6	127961396	128143594	661	743	798	787	863	797	830	1128	1571	1361
Arl6ip5	1180.81	0.675359	0.130593	5.17149	2.32232e-07	1.09683e-05	ENSMUSG00000035199	6	97210689	97233315	809	981	842	937	980	1045	1044	1528	2016	1969
Ephx1	491.622	0.934209	0.180663	5.171	2.32848e-07	1.09683e-05	ENSMUSG00000038776	1	180976210	181020904	279	371	371	286	460	434	354	687	981	889
Ube2f	600.66	0.798778	0.154736	5.16219	2.44078e-07	1.14657e-05	ENSMUSG00000034343	1	91250304	91290337	385	435	396	490	524	508	504	929	1063	956
Prkar2b	31.1875	2.52929	0.491092	5.15033	2.60022e-07	1.21812e-05	ENSMUSG00000002997	12	31958476	32061296	11	7	4	11	21	24	19	45	124	78
Pfn2	464.585	0.394816	0.0766885	5.14831	2.62845e-07	1.22797e-05	ENSMUSG00000027805	3	57841895	57848079	360	422	413	405	446	476	435	538	668	539
Herpud1	2096.38	-1.02281	0.1988	-5.14491	2.67647e-07	1.247e-05	ENSMUSG00000031770	8	94386438	94395377	2564	3316	3994	2481	1116	1299	1894	1387	1673	1402
Fam81a	209.661	0.890904	0.173762	5.12716	2.9415e-07	1.36676e-05	ENSMUSG00000032224	9	70088511	70142560	123	123	195	124	238	237	194	246	420	239
Gpx8	309.409	0.621245	0.121269	5.12286	3.00943e-07	1.39453e-05	ENSMUSG00000021760	13	113042759	113046386	191	244	259	268	304	277	265	443	522	395
Rbfox1	494.112	-0.64218	0.12538	-5.12187	3.02521e-07	1.39806e-05	ENSMUSG00000008658	16	5885355	7411526	529	742	772	546	343	348	359	471	534	383
Slc25a33	159.408	-1.51056	0.295075	-5.11925	3.06761e-07	1.41383e-05	ENSMUSG00000028982	4	149744036	149774277	184	374	387	137	61	81	117	70	105	112
Cnbd1	8.41743	6.30329	1.2322	5.11548	3.12941e-07	1.43843e-05	ENSMUSG00000073991	4	18860454	19122526	0	0	0	0	5	3	3	24	31	28
NA	14.3178	3.0702	0.600312	5.11434	3.14839e-07	1.43971e-05	ENSMUSG00000092016	NA	NA	NA	2	4	3	2	11	12	11	19	40	50
Cpe	2981.39	0.533864	0.104387	5.1143	3.14913e-07	1.43971e-05	ENSMUSG00000037852	8	64592542	64693054	2118	2946	2406	2208	2617	2843	2408	3683	5146	4304
Gm10340	10.9107	3.58093	0.700248	5.1138	3.15743e-07	1.43971e-05	ENSMUSG00000071613	14	3133997	3141609	0	1	3	2	14	12	6	19	27	31
Son	1581.79	-0.380145	0.0743451	-5.11324	3.1668e-07	1.44014e-05	ENSMUSG00000022961	16	91647506	91679221	1704	2213	1955	1671	1271	1266	1159	1482	1904	1464
Gm6548	278.65	1.03883	0.203588	5.10259	3.35041e-07	1.51959e-05	ENSMUSG00000091549	17	78850792	78851956	191	173	158	173	239	234	222	497	588	417
Ryr2	14241.8	-0.429284	0.0841454	-5.10169	3.3664e-07	1.52281e-05	ENSMUSG00000021313	13	11553102	12106945	14880	19046	18641	16578	10164	10772	10095	13507	19763	12439
Clcnkb	14.2599	2.1433	0.420395	5.0983	3.42724e-07	1.54624e-05	ENSMUSG00000006216	4	141404353	141416014	4	3	6	6	20	16	18	25	20	24
Sned1	61.3762	-0.999883	0.196478	-5.08903	3.59897e-07	1.61944e-05	ENSMUSG00000047793	1	93235841	93301065	64	117	105	76	35	49	38	49	50	42
Cish	515.461	-0.648035	0.127391	-5.08696	3.63842e-07	1.62865e-05	ENSMUSG00000032578	9	107296026	107302784	729	618	726	594	359	347	368	448	549	472
Gm3239	13.2245	4.92636	0.968428	5.08696	3.63848e-07	1.62865e-05	ENSMUSG00000090872	14	4664192	4670850	0	3	0	0	6	13	13	28	33	45
Thbs4	110.124	1.5481	0.304473	5.08452	3.68551e-07	1.64358e-05	ENSMUSG00000021702	13	92751590	92794818	40	25	86	56	120	90	116	147	215	237
Mon2	451.069	-0.577072	0.113502	-5.08424	3.69106e-07	1.64358e-05	ENSMUSG00000034602	10	122992060	123076505	570	677	468	591	322	303	365	343	517	433
Shisa3	61.9169	1.66521	0.327957	5.07754	3.82354e-07	1.69815e-05	ENSMUSG00000050010	5	67607882	67623552	19	18	46	27	55	61	48	111	184	86
Gpt2	292.686	-1.00075	0.197569	-5.06531	4.07739e-07	1.80499e-05	ENSMUSG00000031700	8	85492576	85527560	387	515	466	347	206	200	251	156	226	188
Rtn2	565.423	-0.471967	0.0931831	-5.06494	4.08521e-07	1.80499e-05	ENSMUSG00000030401	7	19282624	19296160	654	852	687	597	413	444	382	542	670	525
Furin	819.139	-0.813614	0.160745	-5.06152	4.15931e-07	1.83299e-05	ENSMUSG00000030530	7	80388585	80405436	888	1157	1406	1081	546	541	700	502	747	713
Vipr2	21.2663	2.0901	0.412991	5.06089	4.17314e-07	1.83436e-05	ENSMUSG00000011171	12	116077726	116146261	5	8	3	14	27	19	14	44	53	36
Gm3248	11.6654	3.05897	0.604594	5.05954	4.20262e-07	1.84258e-05	ENSMUSG00000091275	14	5939225	5961745	1	2	3	3	7	16	10	19	29	33
Grin2d	46.8138	2.23789	0.443036	5.05126	4.38912e-07	1.91472e-05	ENSMUSG00000002771	7	45831883	45878378	8	6	33	12	35	44	37	88	136	99
Igdcc4	238.648	0.524818	0.103899	5.05124	4.38955e-07	1.91472e-05	ENSMUSG00000032816	9	65101486	65137940	166	206	214	190	229	241	221	285	417	267
Yae1d1	607.544	0.646125	0.127935	5.0504	4.40879e-07	1.91822e-05	ENSMUSG00000075054	13	17981330	17993349	379	536	485	471	599	548	478	840	1208	736
Gm6505	420.119	0.57715	0.114403	5.04489	4.5379e-07	1.96938e-05	ENSMUSG00000070522	3	28764713	28765360	287	391	322	337	409	375	352	589	766	491
Ubp1	326.222	-0.480558	0.0953074	-5.04219	4.60227e-07	1.99226e-05	ENSMUSG00000009741	9	113930934	113977202	382	422	378	426	226	234	263	309	383	291
Ssr2	307.573	-0.576251	0.114309	-5.04115	4.62751e-07	1.99813e-05	ENSMUSG00000041355	3	88575876	88588419	382	412	349	422	228	240	253	238	314	266
Gm8206	13.7343	5.54634	1.1004	5.04027	4.64868e-07	2.00221e-05	ENSMUSG00000091568	14	6016759	6093942	1	1	0	0	15	14	6	30	29	49
Atpif1	1706.27	0.992442	0.19695	5.03906	4.67826e-07	2.00989e-05	ENSMUSG00000054428	4	132530555	132533659	970	1415	958	1078	1544	1574	1127	3119	3386	2572
Rb1cc1	790.018	-0.323202	0.0642676	-5.029	4.93042e-07	2.11081e-05	ENSMUSG00000025907	1	6206197	6276648	831	1063	863	931	641	634	629	735	968	734
D630024D03Rik	14.1139	3.47249	0.690533	5.02871	4.93785e-07	2.11081e-05	ENSMUSG00000085772	11	31790113	31824524	5	0	2	1	15	9	9	43	33	31
Ank	2124.95	-0.478617	0.0953319	-5.02053	5.1528e-07	2.1972e-05	ENSMUSG00000022265	15	27466677	27594909	2286	2727	2867	2598	1624	1825	1660	1716	2422	1787
Tcte2	21.1177	2.12487	0.423493	5.01749	5.23509e-07	2.22674e-05	ENSMUSG00000038347	17	13482553	13761825	7	9	7	6	18	19	14	56	51	35
Zfp358	235.329	-0.583125	0.116264	-5.01552	5.28893e-07	2.24406e-05	ENSMUSG00000047264	8	3493138	3497208	249	341	300	317	173	194	195	181	247	185
Arl2bp	968.336	0.427609	0.0852905	5.01356	5.34324e-07	2.26149e-05	ENSMUSG00000031776	8	94666600	94674425	717	833	832	908	856	889	901	1190	1624	1145
Smpx	4699.97	0.663078	0.132381	5.00887	5.47506e-07	2.31156e-05	ENSMUSG00000041476	X	157698910	157752591	3020	4000	3591	3709	4244	4096	3793	6899	9393	5908
Antxr1	148.879	0.763922	0.152647	5.0045	5.60069e-07	2.35877e-05	ENSMUSG00000033420	6	87133853	87335821	91	99	100	141	147	155	121	184	255	232
Rbp1	74.3816	0.872378	0.174499	4.99934	5.75278e-07	2.41687e-05	ENSMUSG00000046402	9	98422961	98446575	37	55	66	47	70	81	67	89	143	110
Unc45b	1507.11	-0.969357	0.193956	-4.99782	5.79808e-07	2.42994e-05	ENSMUSG00000018845	11	82910550	82943403	2226	2820	1513	2215	879	970	1197	744	1339	1401
Ubr2	1064.48	-0.595215	0.119142	-4.99585	5.85784e-07	2.44898e-05	ENSMUSG00000023977	17	46928295	47010556	1220	1835	1264	1193	760	811	883	812	1127	909
Uqcc3	328.564	1.04258	0.208732	4.99481	5.88951e-07	2.45621e-05	ENSMUSG00000071654	19	8880016	8880933	188	222	190	225	300	279	215	546	750	528
Neto2	33.2509	1.9005	0.381057	4.98744	6.11851e-07	2.54347e-05	ENSMUSG00000036902	8	85636588	85700924	14	15	10	13	26	27	23	47	89	91
Slco6c1	8.29031	6.27798	1.25892	4.98679	6.13905e-07	2.54347e-05	ENSMUSG00000026331	1	97059038	97128301	0	0	0	0	2	8	4	34	36	8
Arhgdig	11.8029	2.91246	0.584052	4.98665	6.14337e-07	2.54347e-05	ENSMUSG00000073433	17	26196226	26207786	2	2	2	4	15	10	7	26	38	20
Eif5a2	43.131	1.1681	0.234443	4.98247	6.27779e-07	2.59285e-05	ENSMUSG00000050192	3	28781276	28798846	21	29	33	18	46	39	60	58	66	64
Fnbp1l	264.358	-0.8382	0.16843	-4.97653	6.47338e-07	2.66719e-05	ENSMUSG00000039735	3	122538719	122619715	302	442	352	384	241	184	184	173	193	209
Bace2	61.6179	1.15837	0.23286	4.97453	6.54077e-07	2.68848e-05	ENSMUSG00000040605	16	97356728	97439012	28	44	39	36	70	61	39	76	135	115
Txnrd1	1134.59	1.47339	0.296418	4.97066	6.67271e-07	2.73613e-05	ENSMUSG00000020250	10	82833951	82897712	497	703	558	505	679	910	767	1808	2882	2802
Slc25a40	120.908	0.844289	0.169919	4.96877	6.73781e-07	2.75622e-05	ENSMUSG00000054099	5	8422850	8454797	72	90	92	83	103	123	108	186	252	139
Sf1	699.111	-0.424373	0.0854476	-4.96647	6.8181e-07	2.7824e-05	ENSMUSG00000024949	19	6363690	6378030	772	945	857	808	521	521	575	626	748	712
Gsr	421.954	1.48836	0.299949	4.96202	6.97629e-07	2.84018e-05	ENSMUSG00000031584	8	33652523	33698163	157	244	228	208	364	316	212	753	1147	887
Creb3l1	70.9822	-1.00333	0.202582	-4.95274	7.31739e-07	2.97197e-05	ENSMUSG00000027230	2	91982328	92024502	97	140	84	97	30	57	50	47	56	64
NA	10.5228	4.575	0.9239	4.95184	7.35163e-07	2.97881e-05	ENSMUSG00000079373	NA	NA	NA	1	2	0	0	9	12	7	21	33	28
6430548M08Rik	341.226	1.186	0.239551	4.95093	7.38581e-07	2.98266e-05	ENSMUSG00000031824	8	120114152	120165306	174	204	227	187	247	258	302	579	629	739
Ptchd1	5.58852	5.71734	1.15486	4.95066	7.39604e-07	2.98266e-05	ENSMUSG00000041552	X	155573455	155623814	0	0	0	0	6	7	2	17	19	9
Gm3558	12.2217	2.96717	0.599644	4.94822	7.48936e-07	3.01319e-05	ENSMUSG00000079364	14	7545151	7568566	1	2	5	2	7	15	10	20	38	31
Cadps	9.3877	5.72943	1.15806	4.94741	7.52059e-07	3.01865e-05	ENSMUSG00000054423	14	12372563	12823079	1	0	0	0	5	6	9	16	49	20
Sos2	541.661	-0.488366	0.0987569	-4.94513	7.60914e-07	3.04704e-05	ENSMUSG00000034801	12	69583762	69681852	592	759	585	753	438	402	444	424	609	490
NA	84.5346	-0.921919	0.186453	-4.94453	7.63294e-07	3.04943e-05	ENSMUSG00000073617	NA	NA	NA	128	142	126	85	48	54	65	63	88	58
Hr	221.843	-1.17615	0.237972	-4.94238	7.7175e-07	3.07603e-05	ENSMUSG00000022096	14	70552212	70573548	308	334	379	338	140	183	171	104	125	130
Gm2974	10.3736	3.79262	0.767543	4.94125	7.76229e-07	3.08668e-05	ENSMUSG00000079391	14	4182576	4204895	1	3	0	1	8	10	8	23	25	31
Slit3	56.8359	-1.0466	0.212175	-4.93272	8.10903e-07	3.21708e-05	ENSMUSG00000056427	11	35121224	35708507	74	103	92	68	53	32	34	35	42	41
Lgals4	76.9637	-1.82538	0.370264	-4.92995	8.22486e-07	3.25549e-05	ENSMUSG00000053964	7	28833854	28841708	137	256	79	94	21	20	26	64	82	30
Abca4	121.823	1.51645	0.307667	4.92889	8.27e-07	3.26579e-05	ENSMUSG00000028125	3	122044443	122180123	54	88	47	50	104	92	75	270	296	213
Ift122	180.28	0.970923	0.197149	4.92481	8.44412e-07	3.32687e-05	ENSMUSG00000030323	6	115853470	115926699	87	100	101	182	208	231	157	213	272	272
Abca8a	924.2	0.550196	0.111947	4.91479	8.88758e-07	3.49353e-05	ENSMUSG00000041828	11	110025634	110095978	592	767	815	797	1041	847	715	1155	1570	1158
Cyp27a1	164.046	1.16212	0.236839	4.90678	9.2586e-07	3.63103e-05	ENSMUSG00000026170	1	74713574	74737892	79	110	116	83	148	151	111	276	434	222
Gm3411	12.0404	3.98959	0.813183	4.90615	9.28832e-07	3.63211e-05	ENSMUSG00000079396	14	6259747	6287250	2	1	1	1	9	7	7	21	40	43
Gm8362	11.7264	5.31872	1.08417	4.90582	9.30384e-07	3.63211e-05	ENSMUSG00000090404	14	6765962	6774411	0	1	1	0	11	7	13	24	29	38
Ak1	6105.5	0.414746	0.0845976	4.90258	9.45867e-07	3.67731e-05	ENSMUSG00000026817	2	32621758	32635058	4682	5625	5023	5546	5518	5699	4940	7347	10849	7503
H2-T22	243.715	1.68515	0.343736	4.90244	9.46543e-07	3.67731e-05	ENSMUSG00000056116	17	36037128	36042747	79	111	130	111	200	161	119	523	724	467
Cybb	99.2519	1.00801	0.205631	4.90204	9.48485e-07	3.67731e-05	ENSMUSG00000015340	X	9435252	9487771	45	65	71	74	106	117	68	164	199	113
Camk2n1	152.24	-0.663549	0.135375	-4.90157	9.50754e-07	3.67731e-05	ENSMUSG00000046447	4	138454314	138460123	181	218	216	185	108	98	128	101	165	145
Gm8108	10.6093	3.30745	0.67483	4.90116	9.52716e-07	3.67731e-05	ENSMUSG00000091563	14	4110526	4132784	2	2	0	3	10	10	7	19	38	24
Zfp422	202.518	-0.691454	0.141277	-4.8943	9.86557e-07	3.79685e-05	ENSMUSG00000059878	6	116624016	116628999	255	322	245	253	165	153	160	157	193	139
Rapgef2	378.351	-0.83011	0.169618	-4.89399	9.88127e-07	3.79685e-05	ENSMUSG00000062232	3	79062516	79286517	468	569	619	442	256	233	345	267	334	277
Bace1	656.829	0.763041	0.156098	4.88822	1.01753e-06	3.90105e-05	ENSMUSG00000032086	9	45838580	45864399	443	517	445	495	607	568	477	937	1354	982
Tmx1	531.991	-0.680562	0.139306	-4.88538	1.03229e-06	3.94881e-05	ENSMUSG00000021072	12	70453095	70468040	715	895	547	663	426	391	408	389	525	421
Ugp2	4128.34	-0.3713	0.0761867	-4.87355	1.0961e-06	4.18351e-05	ENSMUSG00000001891	11	21321138	21371201	4321	5134	5115	5012	3088	3509	3335	3381	5090	3938
Ankrd23	6955.21	1.09958	0.22584	4.86886	1.12243e-06	4.2745e-05	ENSMUSG00000067653	1	36530188	36536883	3040	3166	6269	4350	5780	6636	6053	10467	13267	12816
Mlip	1325.12	0.586273	0.120464	4.86679	1.13424e-06	4.30986e-05	ENSMUSG00000032355	9	77102081	77352969	985	1156	931	1107	1205	1081	1139	1747	2452	1859
Asb14	818.647	-0.658151	0.135277	-4.86521	1.14334e-06	4.33481e-05	ENSMUSG00000021898	14	26894557	26915258	1002	1286	1054	964	659	670	633	550	870	588
Serpina3d-ps	10.2112	5.8472	1.20334	4.85916	1.17885e-06	4.45954e-05	ENSMUSG00000091573	12	104173303	104178296	0	0	1	0	5	5	6	14	41	43
Gm11716	207.309	0.927971	0.191019	4.858	1.18579e-06	4.4759e-05	ENSMUSG00000086298	11	107338050	107344804	93	156	150	158	189	214	146	361	361	310
Bsg	7135.79	-0.617808	0.127265	-4.85451	1.20684e-06	4.54534e-05	ENSMUSG00000023175	10	79704491	79711969	7800	10132	9390	9756	5677	5780	5926	4941	7116	5482
Acaa2	5783.84	-0.591188	0.121848	-4.85187	1.22305e-06	4.59626e-05	ENSMUSG00000036880	18	74779197	74806207	6906	9381	6253	7304	4683	4549	4509	4296	6504	4297
Etfbkmt	244.645	-0.847676	0.17479	-4.84968	1.23658e-06	4.63692e-05	ENSMUSG00000039958	6	149139849	149151171	287	533	277	291	151	144	181	226	224	190
Gm8356	6.58468	5.95664	1.22865	4.84811	1.24646e-06	4.66372e-05	ENSMUSG00000090627	14	6528612	6537290	0	0	0	0	5	2	3	15	32	18
Gstk1	460.703	-1.03713	0.214245	-4.84087	1.29275e-06	4.81978e-05	ENSMUSG00000029864	6	42245935	42250447	632	808	627	664	386	327	357	250	299	261
Ncam1	91.0054	2.01559	0.416409	4.84041	1.29575e-06	4.81978e-05	ENSMUSG00000039542	9	49502136	49798925	16	33	39	46	66	62	43	212	302	172
Cntrl	187.293	1.47891	0.305556	4.84005	1.29804e-06	4.81978e-05	ENSMUSG00000057110	2	35109492	35178822	93	102	90	85	137	146	114	313	414	487
Fxr1	1813.72	-0.357843	0.073937	-4.83984	1.29944e-06	4.81978e-05	ENSMUSG00000027680	3	34019943	34070322	1973	2451	1976	2174	1427	1395	1545	1598	2150	1714
Lrrc39	2181.94	0.574347	0.11873	4.83742	1.31533e-06	4.86816e-05	ENSMUSG00000027961	3	116562973	116583134	1523	2008	1704	1700	2476	2271	2096	2914	3284	2049
Kcnc3	18.3905	-1.58277	0.327527	-4.83248	1.34844e-06	4.97992e-05	ENSMUSG00000062785	7	44590664	44604754	26	42	26	32	11	16	8	7	13	6
Gm12002	96.0601	-0.676238	0.139976	-4.83109	1.35788e-06	5.00396e-05	ENSMUSG00000086584	11	12314514	12351028	100	142	132	136	62	68	64	79	93	104
NA	9.98554	3.74517	0.775476	4.82951	1.3687e-06	5.03301e-05	ENSMUSG00000072736	NA	NA	NA	0	4	1	0	10	7	12	16	23	32
Faxc	23.3898	2.54996	0.528329	4.82646	1.38981e-06	5.09963e-05	ENSMUSG00000028246	4	21931329	21996839	3	7	7	8	9	20	15	45	83	60
Ndufaf5	560.21	2.0653	0.428173	4.82352	1.41047e-06	5.16438e-05	ENSMUSG00000027384	2	140170649	140203689	178	203	181	227	365	386	303	1113	1897	1258
Sh3bp2	70.3198	2.00009	0.414764	4.82224	1.41954e-06	5.18647e-05	ENSMUSG00000054520	5	34525838	34563641	26	21	36	19	34	44	56	145	189	183
Sbk3	53.6426	-1.85174	0.384208	-4.81961	1.43837e-06	5.24406e-05	ENSMUSG00000085272	7	4965260	4971168	96	147	60	88	13	27	50	17	22	22
Aplp2	3587.74	-0.483707	0.10048	-4.81397	1.47961e-06	5.38294e-05	ENSMUSG00000031996	9	31149557	31211815	3655	4759	5070	4281	2859	3088	2672	3000	3873	3060
Lrp8	21.7459	2.56659	0.53354	4.81048	1.50568e-06	5.46616e-05	ENSMUSG00000028613	4	107802261	107876840	11	4	5	2	26	20	12	31	39	76
Snap91	96.6502	0.822286	0.171003	4.80861	1.51981e-06	5.50578e-05	ENSMUSG00000033419	9	86765923	86880654	59	66	62	85	115	109	71	113	188	123
Gm14005	22.3106	1.54674	0.322325	4.7987	1.597e-06	5.77318e-05	ENSMUSG00000074813	2	128178319	128502765	7	10	14	12	24	23	17	31	48	46
Pdlim7	553.787	1.01176	0.210872	4.79799	1.60264e-06	5.78132e-05	ENSMUSG00000021493	13	55495795	55513676	294	360	434	322	378	478	491	932	1144	930
Glul	4013.52	-0.63772	0.133068	-4.79243	1.64769e-06	5.93135e-05	ENSMUSG00000026473	1	153899944	153909723	4495	5987	6259	4228	2245	3024	2792	3782	4412	3728
Prickle3	156.761	-0.821529	0.171517	-4.78978	1.66966e-06	5.99779e-05	ENSMUSG00000031145	X	7657260	7668186	165	258	247	203	88	121	126	141	138	101
Kcnip2	3997.38	1.42949	0.298613	4.78711	1.69197e-06	6.06518e-05	ENSMUSG00000025221	19	45791839	45816061	1723	2181	2271	1961	2889	3045	2179	7319	12110	7352
Foxo3	1016.94	-0.817258	0.170821	-4.7843	1.7158e-06	6.13406e-05	ENSMUSG00000048756	10	42181841	42276755	1229	2072	1323	1068	513	686	769	779	952	1013
Mospd1	283.185	-0.509661	0.106534	-4.78401	1.71835e-06	6.13406e-05	ENSMUSG00000023074	X	53344598	53370502	319	418	340	339	241	237	190	225	345	227
Slc1a2	27.4613	2.33526	0.488236	4.78306	1.7265e-06	6.15029e-05	ENSMUSG00000005089	2	102658659	102790784	9	9	8	7	22	24	9	59	103	51
Sfxn4	98.9588	1.19856	0.250776	4.77941	1.75808e-06	6.24634e-05	ENSMUSG00000063698	19	60837277	60861479	37	51	69	73	85	83	87	151	267	140
Sik3	728.007	-0.625364	0.130854	-4.77911	1.76077e-06	6.24634e-05	ENSMUSG00000034135	9	46012820	46224194	860	1116	1003	806	571	534	615	525	700	616
Plxna3	18.525	2.29614	0.480615	4.7775	1.77487e-06	6.28332e-05	ENSMUSG00000031398	X	74329066	74344689	4	5	8	6	17	13	11	30	62	45
NA	5.1203	5.60195	1.17334	4.77438	1.80262e-06	6.3684e-05	ENSMUSG00000071574	NA	NA	NA	0	0	0	0	3	4	4	9	22	15
Zfp189	60.5123	-0.869997	0.182247	-4.77374	1.8084e-06	6.37563e-05	ENSMUSG00000039634	4	49521176	49531517	85	100	80	74	35	53	42	41	52	49
Pla2g12a	567.647	1.10934	0.232589	4.76952	1.84667e-06	6.49716e-05	ENSMUSG00000027999	3	129878606	129895825	304	389	300	386	460	479	357	940	1341	1031
Gm6356	5.26669	5.62804	1.18011	4.76908	1.8507e-06	6.49798e-05	ENSMUSG00000091400	14	6965449	6973818	0	0	0	0	3	3	5	15	12	18
B3galnt2	404.089	0.860839	0.18055	4.76788	1.86178e-06	6.52349e-05	ENSMUSG00000039242	13	13954469	13999103	242	274	314	281	343	329	357	514	745	781
Uqcrc1	8614.45	-0.243829	0.0511515	-4.7668	1.87179e-06	6.54514e-05	ENSMUSG00000025651	9	108936633	108949623	8952	11192	9277	9584	6590	7436	6648	8084	11306	8719
Itgb6	201.393	1.30841	0.274543	4.76576	1.88145e-06	6.56548e-05	ENSMUSG00000026971	2	60598292	60722643	70	89	90	192	222	223	123	295	460	337
Gm13394	3546.2	1.04847	0.220468	4.75564	1.97817e-06	6.88896e-05	ENSMUSG00000083773	2	28933610	28934609	1557	1915	1954	3474	4592	3340	2666	6149	5865	4650
Vsig4	29.3389	1.77797	0.373966	4.75436	1.99073e-06	6.9186e-05	ENSMUSG00000044206	X	96247203	96293438	10	10	16	13	37	18	33	61	80	27
Iah1	130.675	1.08101	0.227458	4.75257	2.00848e-06	6.96613e-05	ENSMUSG00000062054	12	21316389	21323819	67	90	85	81	99	120	96	231	312	191
Prmt2	161.787	0.787998	0.165991	4.74722	2.0623e-06	7.12915e-05	ENSMUSG00000020230	10	76207222	76237865	98	138	95	135	146	133	143	211	301	274
Lrrc55	19.0112	2.09279	0.44086	4.74707	2.06382e-06	7.12915e-05	ENSMUSG00000075224	2	85162334	85196699	7	4	12	3	30	28	14	37	40	17
Pfkp	717.198	0.737437	0.155446	4.74401	2.09525e-06	7.22311e-05	ENSMUSG00000021196	13	6579768	6648777	424	537	512	634	638	701	536	927	1233	1254
Gm3164	11.3633	4.27484	0.901786	4.74041	2.13285e-06	7.33795e-05	ENSMUSG00000091418	14	4415448	4443839	0	2	1	1	5	10	6	20	46	36
Rpl3-ps1	461.223	0.991564	0.209205	4.73966	2.14072e-06	7.35024e-05	ENSMUSG00000084349	X	13202571	13203780	239	310	294	349	433	400	305	609	931	946
Gstm3	77.2088	1.30689	0.275938	4.73618	2.1778e-06	7.46255e-05	ENSMUSG00000004038	3	107963696	107969283	40	51	43	35	57	74	49	136	194	137
Gm12312	28.7239	1.81289	0.38287	4.73501	2.19049e-06	7.49105e-05	ENSMUSG00000082145	11	70358138	70358781	7	18	13	10	34	14	23	55	73	57
Plin4	2249.98	-0.844158	0.178298	-4.73454	2.19549e-06	7.49315e-05	ENSMUSG00000002831	17	56100591	56109803	2320	3388	4382	2505	1343	1326	1873	1626	2322	1807
Cox7a1	4107.59	-0.59509	0.125704	-4.73406	2.20071e-06	7.49601e-05	ENSMUSG00000074218	7	30184144	30186078	4729	6399	5033	5041	3118	3570	3277	2775	4437	3203
Extl2	146.385	0.597788	0.126321	4.73228	2.22012e-06	7.5471e-05	ENSMUSG00000027963	3	116007462	116029017	115	118	107	118	153	159	133	162	262	163
Tstd3	250.101	0.493099	0.104254	4.72979	2.24751e-06	7.62503e-05	ENSMUSG00000028251	4	21757382	21767212	178	225	204	218	267	234	238	318	392	264
Klhdc8b	74.3117	1.30216	0.275528	4.72604	2.2894e-06	7.74416e-05	ENSMUSG00000032609	9	108447636	108461581	25	54	48	38	72	57	50	126	185	131
Rfesd	130.775	0.93256	0.197336	4.72575	2.29266e-06	7.74416e-05	ENSMUSG00000043190	13	76001535	76018719	77	112	67	94	132	136	89	231	217	188
Ctcf	427.055	-0.409208	0.0865969	-4.72544	2.29621e-06	7.74416e-05	ENSMUSG00000005698	8	105636568	105682922	468	577	461	550	339	367	321	362	473	411
Gss	194.127	1.32926	0.281872	4.71582	2.40734e-06	8.10298e-05	ENSMUSG00000027610	2	155563181	155592810	104	107	105	100	122	158	138	327	470	424
Adcy4	150.761	-0.749451	0.159153	-4.70899	2.48946e-06	8.3478e-05	ENSMUSG00000022220	14	55769057	55784095	180	246	226	165	96	95	131	116	135	136
Polr3k	265.952	1.26685	0.26903	4.70896	2.48984e-06	8.3478e-05	ENSMUSG00000038628	2	181864337	181870830	128	159	150	156	223	183	170	442	638	568
Mblac2	158.404	1.25641	0.267016	4.70537	2.53409e-06	8.47952e-05	ENSMUSG00000051098	13	81711341	81753275	88	85	90	90	102	136	116	261	398	309
Bmi1	558.661	-0.369032	0.0784861	-4.70187	2.57785e-06	8.59108e-05	ENSMUSG00000026739	2	18677018	18686629	619	749	595	687	437	432	455	510	688	505
Strn	551.581	0.879227	0.187008	4.70155	2.58191e-06	8.59108e-05	ENSMUSG00000024077	17	78649913	78737196	291	439	405	380	484	449	401	892	1150	866
Ddx6	1412.41	-0.403603	0.0858473	-4.70141	2.58377e-06	8.59108e-05	ENSMUSG00000032097	9	44604892	44640731	1569	2034	1619	1576	1031	1199	1114	1113	1735	1384
Fhod3	2747.69	-0.597602	0.127119	-4.70111	2.58752e-06	8.59108e-05	ENSMUSG00000034295	18	24709445	25133500	3183	4634	2975	3449	2183	2237	2123	2245	2800	2003
Pvr	381.205	-0.930084	0.197887	-4.70007	2.60074e-06	8.61824e-05	ENSMUSG00000040511	7	19903578	19921160	571	672	445	496	197	185	359	266	357	317
Ly6g	20.6703	6.85894	1.46027	4.69703	2.63968e-06	8.73033e-05	ENSMUSG00000022582	15	75155240	75159126	0	0	0	1	10	6	2	58	122	44
Vwa8	2618.68	-0.633128	0.134849	-4.69508	2.66498e-06	8.797e-05	ENSMUSG00000058997	14	78849052	79202310	3212	4646	3002	2867	1951	2064	1882	2337	2828	1828
Prune2	1567.5	-0.892213	0.190079	-4.6939	2.6804e-06	8.81985e-05	ENSMUSG00000039126	19	16956118	17223932	2382	2845	1866	1783	814	1406	1158	1174	1324	1052
Ppfia1	467.091	-0.715928	0.152527	-4.69377	2.68222e-06	8.81985e-05	ENSMUSG00000037519	7	144476758	144553729	524	729	740	515	269	310	378	376	425	477
Nefl	11.8806	4.33074	0.923308	4.69046	2.72591e-06	8.94634e-05	ENSMUSG00000022055	14	68083863	68089095	1	2	0	1	4	7	9	23	59	29
Tbcel	395.457	1.0453	0.222889	4.68977	2.73518e-06	8.95954e-05	ENSMUSG00000037287	9	42412316	42507809	206	280	268	240	312	358	262	543	909	786
Ankrd28	435.18	0.782592	0.166925	4.68827	2.7552e-06	9.00786e-05	ENSMUSG00000014496	14	31698768	31830651	274	305	328	338	422	396	302	564	805	767
Atxn10	975.746	0.757406	0.161567	4.68788	2.76052e-06	9.00805e-05	ENSMUSG00000016541	15	85336245	85463212	627	825	602	788	807	855	755	1476	1836	1545
Slc6a8	3145.97	0.795806	0.169797	4.68681	2.77494e-06	9.0287e-05	ENSMUSG00000019558	X	73673150	73682502	1840	2194	2485	2427	2310	2836	2656	4601	6180	5108
Pdk2	3754.29	-0.367356	0.0783839	-4.68663	2.77741e-06	9.0287e-05	ENSMUSG00000038967	11	95026258	95041354	4034	4947	4470	4344	3025	3335	2931	3208	4290	3418
Rps3a1	880.065	-0.583063	0.124427	-4.68599	2.78605e-06	9.0396e-05	ENSMUSG00000028081	3	86137940	86142702	946	1229	1068	1280	584	610	577	730	889	1076
Hspb7	31360.4	0.501376	0.107075	4.68247	2.83441e-06	9.1791e-05	ENSMUSG00000006221	4	141420779	141425311	22279	23946	29150	27172	28516	29999	31684	40753	44410	39298
Ntn1	1229.18	0.773586	0.165452	4.67561	2.93086e-06	9.47349e-05	ENSMUSG00000020902	11	68209364	68400823	718	889	756	1185	1050	1162	1023	1980	2213	1682
Sccpdh	788.67	0.542214	0.116007	4.67399	2.95399e-06	9.53024e-05	ENSMUSG00000038936	1	179668210	179687189	518	738	594	706	746	664	633	1032	1406	1098
Bckdhb	443.145	-0.52927	0.113303	-4.67128	2.99325e-06	9.63591e-05	ENSMUSG00000032263	9	83925145	84124240	485	637	574	533	362	390	331	361	458	346
Gm8394	124.148	1.16612	0.249654	4.67096	2.99801e-06	9.63591e-05	ENSMUSG00000050490	10	85313488	85314439	69	78	73	72	84	102	102	179	300	250
Tubb4b	1711.97	0.520558	0.111645	4.66262	3.12205e-06	0.000100158	ENSMUSG00000036752	2	25222160	25224702	1220	1337	1257	1750	1801	1574	1497	1931	2690	2386
Bend4	36.0654	1.35533	0.290817	4.66041	3.15577e-06	0.00010105	ENSMUSG00000092060	5	67392147	67428310	20	22	12	23	40	35	24	66	86	48
Pygo1	329.807	-0.393713	0.0845188	-4.65829	3.18844e-06	0.000101905	ENSMUSG00000034910	9	72925645	72952181	320	453	383	432	254	236	241	315	430	313
Cdon	138.064	1.23798	0.266011	4.65387	3.2576e-06	0.000103921	ENSMUSG00000038119	9	35421128	35507652	60	80	80	94	125	121	79	201	384	246
Rpl3	480.224	0.930004	0.199927	4.65171	3.29187e-06	0.000104819	ENSMUSG00000060036	15	80077791	80091868	261	357	286	380	418	388	346	697	990	897
Hdlbp	5794.34	-0.401613	0.0864692	-4.64458	3.40764e-06	0.000108303	ENSMUSG00000034088	1	93405940	93478815	6472	8182	6517	6681	4615	4849	4694	5222	6325	5054
Gas2l3	57.1991	1.96207	0.422545	4.64346	3.42624e-06	0.000108692	ENSMUSG00000074802	10	89408823	89443967	18	16	38	13	37	39	41	116	135	154
Pdcd5	360.298	-0.454019	0.0978452	-4.64017	3.48116e-06	0.00011023	ENSMUSG00000030417	7	35641982	35647521	398	509	402	455	275	288	308	296	406	313
Slc37a4	149.683	0.749523	0.161607	4.63794	3.51898e-06	0.000111222	ENSMUSG00000032114	9	44396852	44402968	101	127	98	112	140	116	130	223	293	208
Wnk2	479.851	-1.19793	0.258383	-4.63625	3.5479e-06	0.000111929	ENSMUSG00000037989	13	49036303	49148014	603	789	769	819	384	380	343	215	280	215
Prelid3b	774.424	0.453864	0.0979184	4.63512	3.56723e-06	0.000112201	ENSMUSG00000016257	2	174465067	174473081	554	640	641	764	757	719	696	1019	1184	901
Eif4e	1530.12	0.323834	0.0698674	4.63498	3.56964e-06	0.000112201	ENSMUSG00000028156	3	138526179	138559696	1194	1491	1451	1321	1454	1361	1282	1809	2407	1858
Dhx32	601.734	0.956697	0.206442	4.63421	3.58298e-06	0.000112413	ENSMUSG00000030986	7	133720942	133782726	354	419	366	440	493	498	423	875	1278	1154
Magt1	435.556	-0.504167	0.108887	-4.63018	3.65351e-06	0.000114417	ENSMUSG00000031232	X	105968084	106011906	488	635	458	594	339	364	345	324	474	394
Phkb	1189	1.06966	0.231091	4.62874	3.67903e-06	0.000115005	ENSMUSG00000036879	8	85840959	86061376	649	885	770	644	960	960	789	2191	2819	1851
Gm12295	73.6704	1.07393	0.232214	4.62475	3.7505e-06	0.000117025	ENSMUSG00000085162	11	65277654	65365798	36	49	58	39	62	92	73	135	134	72
Rnf157	43.7667	-1.6772	0.362844	-4.62238	3.79358e-06	0.000118154	ENSMUSG00000052949	11	116336353	116413032	85	98	54	67	27	9	31	36	19	14
Ep300	576.995	-0.4627	0.100148	-4.62017	3.83418e-06	0.000119201	ENSMUSG00000055024	15	81585351	81652077	671	823	655	682	451	484	451	446	601	573
Fgfrl1	224.578	0.908621	0.196753	4.61809	3.8729e-06	0.000120186	ENSMUSG00000008090	5	108692382	108706924	138	156	149	161	175	182	182	335	509	363
Gm14410	65.9776	1.2665	0.274295	4.61728	3.88808e-06	0.000120439	ENSMUSG00000078870	2	177183453	177206421	30	39	33	46	55	48	50	116	141	134
Slc10a4	6.61119	5.20599	1.12766	4.61662	3.90042e-06	0.000120603	ENSMUSG00000029219	5	73006883	73012955	1	0	0	0	6	11	5	7	15	24
Mapk4	111.492	-1.5872	0.344042	-4.61338	3.96168e-06	0.000122204	ENSMUSG00000024558	18	73928486	74065359	178	220	205	157	51	52	107	33	38	72
Paics	2044.16	0.952319	0.206437	4.61313	3.96651e-06	0.000122204	ENSMUSG00000029247	5	76951307	76967509	1211	1594	1237	1346	1681	1685	1383	3258	4838	3280
Zfp174	78.6368	1.95835	0.424571	4.61254	3.97773e-06	0.00012233	ENSMUSG00000054939	16	3847268	3858880	23	32	28	36	43	59	37	135	200	256
Gm3760	5.60151	5.72004	1.24268	4.60298	4.16478e-06	0.000127852	ENSMUSG00000091325	14	7498713	7506148	0	0	0	0	2	7	1	14	20	18
NA	45.7705	1.15265	0.250459	4.60216	4.18142e-06	0.000128133	ENSMUSG00000078888	NA	NA	NA	20	37	25	28	39	44	34	78	87	84
Egln1	4177.53	-0.409891	0.0891427	-4.59814	4.2627e-06	0.00013039	ENSMUSG00000031987	8	124908587	124949324	4390	5449	5000	5295	3368	3368	3534	3373	5006	3556
Nsmce1	340.879	0.678424	0.147556	4.59774	4.27096e-06	0.000130409	ENSMUSG00000030750	7	125467640	125491596	200	302	266	268	341	284	274	381	673	547
Leprot	290.694	0.605777	0.131834	4.59498	4.32784e-06	0.00013191	ENSMUSG00000035212	4	101647718	101659364	192	245	243	231	267	273	215	406	518	405
Tns1	9694.1	-0.43484	0.0946423	-4.59456	4.33665e-06	0.000131944	ENSMUSG00000055322	1	73910231	74124449	9657	12416	13141	11953	6819	8152	8034	8341	11086	8717
Smo	140.486	1.03883	0.226212	4.59229	4.38411e-06	0.000133151	ENSMUSG00000001761	6	29735503	29761365	70	91	86	108	136	125	88	192	294	279
Mgat1	502.427	0.39432	0.0858971	4.59061	4.41955e-06	0.000133989	ENSMUSG00000020346	11	49244191	49263030	398	446	403	487	465	489	424	553	828	642
Exosc10	329.114	-0.580515	0.126479	-4.58982	4.43624e-06	0.000134257	ENSMUSG00000017264	4	148558429	148582401	356	473	456	400	289	269	225	265	296	292
Cmas	366.277	0.819058	0.178679	4.58397	4.56224e-06	0.000137826	ENSMUSG00000030282	6	142756686	142775714	206	307	277	247	273	343	284	562	728	584
Gm9602	7.16237	5.33578	1.16473	4.58115	4.62432e-06	0.000139455	ENSMUSG00000090539	14	4776337	4785002	0	0	1	0	4	6	7	7	28	26
Slc22a15	24.6301	-1.21996	0.266461	-4.57839	4.6856e-06	0.000141055	ENSMUSG00000033147	3	101855776	101924453	35	42	43	33	19	17	13	9	24	15
Cyb5a	813.591	0.884335	0.193378	4.5731	4.80571e-06	0.000144416	ENSMUSG00000024646	18	84851338	84880401	505	648	545	520	691	641	612	1380	1805	1156
Mapk9	844.773	0.953019	0.208456	4.57181	4.83529e-06	0.00014505	ENSMUSG00000020366	11	49846751	49886421	496	619	550	557	640	725	583	1337	1872	1485
Nt5dc2	113.764	-0.654931	0.143315	-4.56988	4.87997e-06	0.000146134	ENSMUSG00000071547	14	31131053	31139124	113	154	169	163	82	95	68	98	134	85
Scgb1c1	208.997	1.23408	0.270147	4.56817	4.92007e-06	0.00014691	ENSMUSG00000038801	7	140845547	140846769	89	125	126	136	163	195	136	279	404	537
Gm3095	10.3579	5.12188	1.12124	4.56804	4.92307e-06	0.00014691	ENSMUSG00000091756	14	3963547	3970207	1	0	1	0	5	6	11	31	26	29
Gm14308	73.2867	1.21172	0.265501	4.5639	5.0212e-06	0.000149577	ENSMUSG00000078880	2	176613364	176636344	37	48	42	42	55	52	63	125	148	154
Chd1l	201.351	0.61551	0.134907	4.56248	5.05521e-06	0.000150329	ENSMUSG00000028089	3	97560742	97610203	131	172	166	160	170	165	193	263	378	278
Dph5	75.0295	0.779469	0.170899	4.56101	5.09093e-06	0.000151128	ENSMUSG00000033554	3	115887837	115934361	46	60	50	60	84	83	55	97	112	117
Chchd4	343.057	0.648948	0.142351	4.5588	5.14465e-06	0.000152458	ENSMUSG00000034203	6	91462172	91473546	244	291	229	288	313	288	272	472	660	492
Gata6	449.678	-0.476225	0.104477	-4.55817	5.16008e-06	0.00015251	ENSMUSG00000005836	18	11052510	11085635	442	560	556	665	326	380	330	362	558	404
Cbr1	274.066	0.627146	0.137592	4.558	5.16425e-06	0.00015251	ENSMUSG00000051483	16	93607837	93610505	184	235	201	231	243	248	213	399	512	364
Sbp	4.93778	5.54042	1.21763	4.55017	5.36034e-06	0.000158028	ENSMUSG00000024128	17	23941672	23945607	0	0	0	0	3	2	3	14	15	17
Dynlt3	744.151	0.359624	0.0791319	4.54462	5.50347e-06	0.000161969	ENSMUSG00000031176	X	9654267	9663003	550	748	628	694	644	693	689	919	1199	839
Crybg1	54.8374	-1.07819	0.237442	-4.54086	5.60249e-06	0.0001646	ENSMUSG00000019866	10	43950636	44148853	79	94	90	64	23	31	45	44	34	49
Mmp15	730.981	-0.650293	0.143243	-4.53978	5.63138e-06	0.000164993	ENSMUSG00000031790	8	95352268	95375080	886	1050	891	1002	587	675	511	465	778	541
Calcoco1	1422.21	-0.368766	0.0812325	-4.53963	5.63517e-06	0.000164993	ENSMUSG00000023055	15	102706777	102722178	1609	1996	1535	1608	1119	1207	1131	1222	1632	1357
Cdk7	423.214	1.04467	0.230354	4.53505	5.75895e-06	0.000168329	ENSMUSG00000069089	13	100702631	100730939	229	310	228	299	328	365	277	625	982	821
mt-Ta	772.416	-1.27084	0.280327	-4.53341	5.80377e-06	0.000169349	ENSMUSG00000064347	MT	5018	5086	1321	1698	764	1115	592	409	647	348	535	333
Sh3kbp1	2322.66	0.721672	0.159319	4.52974	5.90571e-06	0.00017203	ENSMUSG00000040990	X	159627272	159978069	1277	1526	2054	1997	2332	2167	1746	3284	3948	3517
Mapkapk3	277.58	-0.606061	0.13383	-4.52857	5.93834e-06	0.000172687	ENSMUSG00000032577	9	107254927	107289877	340	437	318	339	202	220	231	185	273	262
Mylip	198.92	-0.650197	0.143674	-4.52551	6.02487e-06	0.000174905	ENSMUSG00000038175	13	45389742	45412022	222	350	264	213	138	142	156	186	205	147
Sorbs1	3533.19	-0.678603	0.150066	-4.52202	6.12527e-06	0.000177519	ENSMUSG00000025006	19	40294753	40513779	3962	5749	5275	3789	2040	2293	3178	2907	3730	3007
Ctnnal1	241.9	-0.647886	0.143381	-4.51864	6.22385e-06	0.000179812	ENSMUSG00000038816	4	56810935	56865188	290	424	280	280	180	181	187	184	297	164
Kcmf1	930.643	-0.402796	0.0891421	-4.51858	6.22543e-06	0.000179812	ENSMUSG00000055239	6	72841114	72899979	1095	1260	992	1116	676	709	787	797	1095	918
Tmem164	401.172	-1.17085	0.259427	-4.5132	6.3858e-06	0.000184133	ENSMUSG00000047045	X	142681406	142843494	319	611	1062	491	202	234	288	239	390	264
Pdk3	34.4213	1.73538	0.384672	4.51133	6.44235e-06	0.000185451	ENSMUSG00000035232	X	93764607	93832201	11	18	8	23	31	26	23	55	115	62
Kcnj12	156.136	-0.587794	0.130408	-4.50736	6.56407e-06	0.000188637	ENSMUSG00000042529	11	61022564	61071131	163	218	203	218	128	120	121	122	183	109
Fez1	20.3771	1.38276	0.307177	4.50152	6.74695e-06	0.000193567	ENSMUSG00000032118	9	36821864	36878924	8	12	9	14	18	21	25	28	45	30
Gstm7	369.265	-0.424204	0.0943182	-4.49758	6.87303e-06	0.000196854	ENSMUSG00000004035	3	107926334	107931817	396	504	430	458	296	309	297	316	439	299
Gm2026	79.1114	1.33228	0.29627	4.49685	6.8967e-06	0.000197202	ENSMUSG00000078886	2	175965331	175980303	41	53	35	42	67	60	48	129	184	178
Gtf2i	1556.5	-0.218978	0.0487313	-4.49359	7.00327e-06	0.00019973	ENSMUSG00000060261	5	134237834	134314760	1596	1966	1651	1765	1249	1315	1217	1492	2025	1569
Gm45837	449.2	-0.415633	0.0924978	-4.49343	7.00848e-06	0.00019973	ENSMUSG00000030653	7	101410886	101512819	440	650	595	492	357	358	335	413	538	397
Flrt1	17.6734	2.72701	0.60757	4.48838	7.17659e-06	0.000204126	ENSMUSG00000047787	19	7092014	7105729	2	6	4	5	8	15	8	28	54	64
Ifit1bl1	83.8596	0.806335	0.179661	4.48808	7.18663e-06	0.000204126	ENSMUSG00000079339	19	34592888	34601968	63	69	39	67	88	73	75	115	157	115
Gm3138	6.59381	5.21859	1.16299	4.48721	7.21614e-06	0.000204625	ENSMUSG00000091114	14	4249631	4258006	0	0	1	0	6	3	4	14	26	19
Zfp971	215.434	0.82552	0.184238	4.48073	7.43886e-06	0.000210591	ENSMUSG00000074519	2	178023284	178034022	110	184	162	154	167	177	196	360	402	319
mt-Ti	1763.03	-1.06618	0.238201	-4.47597	7.6065e-06	0.000214981	ENSMUSG00000064342	MT	3706	3774	2876	3171	2086	2363	1120	858	1539	682	1988	1233
Mertk	86.3005	-0.863836	0.193302	-4.46885	7.86413e-06	0.000221896	ENSMUSG00000014361	2	128698956	128802894	112	143	96	135	59	41	60	74	65	92
Shank3	390.247	-0.775233	0.173523	-4.46762	7.90941e-06	0.000222806	ENSMUSG00000022623	15	89499623	89560261	455	664	475	550	243	272	374	241	334	335
Serpinb6a	1105.99	1.05381	0.235971	4.46587	7.97456e-06	0.000224271	ENSMUSG00000060147	13	33917918	34002794	654	907	530	682	843	956	723	1868	2656	1853
Degs1	916.954	0.805176	0.180347	4.4646	8.02171e-06	0.000225227	ENSMUSG00000038633	1	182275772	182282804	578	669	680	667	757	749	679	1370	1870	1533
Clec9a	32.4361	-0.997997	0.223579	-4.46374	8.05411e-06	0.000225766	ENSMUSG00000046080	6	129408862	129424763	42	60	42	46	23	20	19	27	22	28
Ttll12	113.877	0.776597	0.17419	4.45833	8.26007e-06	0.00023116	ENSMUSG00000016757	15	83575090	83595157	69	111	70	81	106	127	80	136	217	182
Gm16440	6.01491	5.08407	1.14094	4.45603	8.34895e-06	0.000233266	ENSMUSG00000072738	14	6380721	6390319	0	1	0	0	2	7	6	13	20	16
Pbxip1	1088.5	0.383772	0.0861618	4.45408	8.42525e-06	0.000235014	ENSMUSG00000042613	3	89436706	89450952	780	1015	985	1005	1024	932	907	1324	1800	1389
Slamf9	34.4765	1.56026	0.350378	4.45307	8.46499e-06	0.000235738	ENSMUSG00000026548	1	172475358	172478575	10	18	21	17	41	38	14	68	85	50
Dkk3	33.6767	1.37934	0.309795	4.45245	8.48978e-06	0.000236044	ENSMUSG00000030772	7	112116017	112159057	20	16	21	13	21	30	41	58	60	65
Pde7a	363.318	-1.25652	0.282312	-4.45082	8.55449e-06	0.00023745	ENSMUSG00000069094	3	19223108	19311322	369	629	924	375	189	225	275	163	215	308
Cep126	89.0275	0.620419	0.139405	4.45047	8.56815e-06	0.00023745	ENSMUSG00000040729	9	8076461	8134294	57	72	72	76	83	92	80	115	144	117
Ly6c2	239.989	-0.850116	0.191193	-4.44637	8.73318e-06	0.000241557	ENSMUSG00000022584	15	75108158	75111970	285	372	371	315	139	140	234	152	193	220
Dync2h1	63.0338	1.17842	0.265046	4.44609	8.7446e-06	0.000241557	ENSMUSG00000047193	9	6928503	7184446	28	56	31	35	48	65	43	96	155	109
Vps4a	613.159	-0.316276	0.0711514	-4.44511	8.7847e-06	0.000242071	ENSMUSG00000031913	8	107031222	107045755	618	782	710	744	501	523	475	508	769	605
Gm14399	129.898	0.962084	0.216454	4.44476	8.79913e-06	0.000242071	ENSMUSG00000090093	2	175129493	175142012	69	100	89	84	100	103	110	233	233	225
Kif21a	519.951	0.792973	0.178424	4.44433	8.81674e-06	0.000242071	ENSMUSG00000022629	15	90933276	91049948	304	433	395	357	402	466	398	768	944	927
Ybx3	1182.53	-0.536556	0.12073	-4.44425	8.81983e-06	0.000242071	ENSMUSG00000030189	6	131364855	131388476	1284	1725	1542	1423	757	1066	979	931	1186	1069
Carnmt1	307.445	-0.5513	0.124073	-4.44335	8.85681e-06	0.000242697	ENSMUSG00000024726	19	18670780	18704788	350	436	341	432	214	284	232	240	354	236
Lzts2	468.974	-0.437115	0.0984323	-4.44077	8.96368e-06	0.000244874	ENSMUSG00000035342	19	45015176	45027104	487	624	581	592	301	376	396	388	543	482
Wdr77	463.331	0.412294	0.0928436	4.44074	8.9649e-06	0.000244874	ENSMUSG00000000561	3	105959369	105970037	352	428	395	413	426	387	419	547	720	648
Taf4	180.768	-0.581806	0.131051	-4.43954	9.01523e-06	0.000245855	ENSMUSG00000039117	2	179912152	179976646	185	275	243	225	140	155	144	138	189	136
Sbk2	22.3263	-1.56793	0.353304	-4.4379	9.08419e-06	0.000247272	ENSMUSG00000030433	7	4940512	4964406	39	33	44	33	16	17	13	8	14	5
Osbpl9	1298.08	0.370864	0.0835729	4.43762	9.0961e-06	0.000247272	ENSMUSG00000028559	4	109061145	109202272	962	1261	1138	1180	1183	1088	1150	1651	2113	1564
Ndufv2	5648.22	-0.317298	0.071553	-4.43445	9.23064e-06	0.000250531	ENSMUSG00000024099	17	66078795	66101559	5951	7267	6471	6590	4791	4760	4436	5095	7025	4914
Gm3278	3.60837	5.08691	1.14926	4.42626	9.588e-06	0.000259599	ENSMUSG00000091185	14	4892416	4902431	0	0	0	0	4	4	3	6	9	12
Epb41l4b	30.776	-0.985426	0.22264	-4.4261	9.5951e-06	0.000259599	ENSMUSG00000028434	4	56991972	57143437	42	46	44	46	21	21	21	25	24	20
Ankrd1	28342.8	1.15224	0.26043	4.42437	9.6722e-06	0.000261272	ENSMUSG00000024803	19	36111965	36119844	9418	12679	29947	14865	25701	32797	28119	33991	52970	49946
Lox	37.6799	-1.10586	0.25002	-4.42307	9.73085e-06	0.000262441	ENSMUSG00000024529	18	52516069	52529867	41	46	71	69	27	23	22	27	39	18
Slc16a6	132.595	0.983054	0.222368	4.42085	9.83149e-06	0.000264738	ENSMUSG00000041920	11	109450855	109473598	73	116	64	94	124	122	87	238	245	213
Plekhf1	153.142	-1.04838	0.237245	-4.41899	9.91616e-06	0.000266598	ENSMUSG00000074170	7	38216972	38228016	249	262	143	252	71	105	138	97	110	112
Abracl	239.956	1.16148	0.26302	4.41593	1.00577e-05	0.000269978	ENSMUSG00000078453	10	18011260	18023288	97	155	183	134	218	171	163	427	626	367
Apod	86.3027	0.986193	0.223408	4.41431	1.01335e-05	0.000271586	ENSMUSG00000022548	16	31296192	31314808	37	40	65	81	97	80	74	129	146	133
Nav2	902.093	0.913179	0.207033	4.4108	1.02991e-05	0.000275594	ENSMUSG00000052512	7	48908716	49610090	518	781	532	607	696	766	648	1412	1724	1730
Mtmr12	245.84	1.45957	0.331344	4.40501	1.05781e-05	0.000282501	ENSMUSG00000039458	15	12205028	12274496	111	145	130	107	151	161	178	387	527	710
NA	85.4823	0.692389	0.157191	4.40476	1.05903e-05	0.000282501	ENSMUSG00000091454	NA	NA	NA	54	59	75	67	102	90	81	105	134	96
Atp6v1h	250.275	0.681104	0.154703	4.40264	1.0694e-05	0.000284823	ENSMUSG00000033793	1	5070018	5162529	179	221	175	181	193	251	197	316	487	393
Myo5a	123.12	0.963278	0.218817	4.40221	1.07152e-05	0.000284837	ENSMUSG00000034593	9	75071015	75223688	73	98	96	56	127	98	92	171	281	194
Scnm1	187.66	-0.547857	0.124458	-4.40196	1.07278e-05	0.000284837	ENSMUSG00000092607	3	95129536	95134011	210	263	228	249	163	158	107	173	206	149
Fkbp10	124.914	-0.803706	0.182669	-4.3998	1.0835e-05	0.000287018	ENSMUSG00000001555	11	100415697	100424824	162	214	120	197	98	77	57	95	130	132
Dio2	35.5763	1.35361	0.307664	4.39963	1.08435e-05	0.000287018	ENSMUSG00000007682	12	90724552	90738438	15	17	26	18	36	28	25	51	95	65
Hmmr	12.7491	2.6195	0.595484	4.39894	1.08783e-05	0.000287493	ENSMUSG00000020330	11	40701395	40733422	2	5	6	0	9	16	7	34	34	22
Pirt	180.555	1.34573	0.306194	4.39502	1.10764e-05	0.000292277	ENSMUSG00000048070	11	66911981	66929876	68	86	70	163	323	176	142	277	391	145
Selenow	1489.97	0.710905	0.161793	4.39391	1.11327e-05	0.000293311	ENSMUSG00000041571	7	15917208	15922402	921	1192	1106	1215	1231	1374	1049	2088	3038	2299
BC029722	209.732	0.64778	0.147597	4.38884	1.13957e-05	0.000299777	ENSMUSG00000074649	2	155817730	155819426	127	185	159	173	223	230	231	285	302	194
Sult1a1	238.582	-0.979039	0.223193	-4.38651	1.15185e-05	0.000302541	ENSMUSG00000030711	7	126672865	126676432	231	356	482	324	138	175	184	157	145	212
Mxra8	254.332	0.947214	0.215982	4.38562	1.15653e-05	0.000303306	ENSMUSG00000029070	4	155839680	155844088	150	142	147	229	289	304	144	320	492	403
Slc30a7	174.835	0.538726	0.12297	4.38096	1.18159e-05	0.000309402	ENSMUSG00000054414	3	115938973	116007406	131	156	143	133	205	187	161	177	283	194
Pnpla2	2998.82	-0.329468	0.0752343	-4.37923	1.19098e-05	0.000311384	ENSMUSG00000025509	7	141455198	141460743	3108	4039	3385	3515	2184	2536	2430	2775	3957	2628
Palm3	19.3577	3.04492	0.695396	4.37869	1.19397e-05	0.000311416	ENSMUSG00000047986	8	84021471	84030295	5	7	2	1	3	14	15	40	61	64
Acbd5	351.906	0.391711	0.0894614	4.37855	1.19474e-05	0.000311416	ENSMUSG00000026781	2	23068167	23115558	260	357	286	320	331	320	285	422	583	446
Sptb	1452.85	-0.463658	0.105964	-4.37562	1.21089e-05	0.000314839	ENSMUSG00000021061	12	76580488	76710547	1523	2040	1935	1649	1136	1244	1194	1187	1530	1244
NA	28.9874	-1.10861	0.253368	-4.3755	1.21155e-05	0.000314839	ENSMUSG00000087271	NA	NA	NA	44	39	39	51	20	20	22	14	25	17
Pianp	38.4269	2.09655	0.479281	4.37436	1.21791e-05	0.000315583	ENSMUSG00000030329	6	124996694	125003096	7	11	3	33	62	40	21	58	109	60
Kif1c	7006.7	-0.185711	0.0424548	-4.37432	1.21811e-05	0.000315583	ENSMUSG00000020821	11	70700548	70731964	6763	8806	7793	7679	5839	5814	5768	6654	9032	7112
Htra3	713.19	0.792091	0.181111	4.37352	1.22258e-05	0.00031626	ENSMUSG00000029096	5	35652023	35679782	424	432	533	638	653	779	528	746	1444	1204
C1ra	71.4437	-1.216	0.278079	-4.37284	1.22638e-05	0.000316766	ENSMUSG00000055172	6	124512405	124523443	117	105	134	82	46	63	48	41	41	32
Ptpro	51.727	1.48639	0.339942	4.37246	1.22853e-05	0.000316843	ENSMUSG00000030223	6	137252319	137463233	29	27	14	32	48	30	45	105	140	76
Adcy6	1735.16	-0.574064	0.131397	-4.36892	1.24864e-05	0.000321543	ENSMUSG00000022994	15	98589973	98610076	1807	2830	2388	1897	1156	1256	1507	1376	1695	1703
Tbce	241.328	0.511089	0.117057	4.36618	1.26441e-05	0.000325115	ENSMUSG00000039233	13	13997949	14039638	198	232	186	173	216	227	218	320	411	286
Ndrg2	15778.1	0.288912	0.0662332	4.36203	1.2886e-05	0.000330838	ENSMUSG00000004558	14	51905271	51914158	12809	15361	14128	14806	13390	14166	13599	18486	24932	19685
Mccc2	585.805	-0.344551	0.0790368	-4.35937	1.30436e-05	0.000334381	ENSMUSG00000021646	13	99948530	100015639	588	768	689	712	472	502	443	572	685	514
Cat	3840.09	0.494115	0.113399	4.35733	1.31656e-05	0.000336954	ENSMUSG00000027187	2	103453849	103485160	3011	3917	2505	3261	3570	3517	3134	5112	6325	5021
Rundc3b	15.7269	3.20322	0.735183	4.35704	1.31833e-05	0.000336954	ENSMUSG00000040570	5	8490334	8622952	3	4	2	2	8	9	7	20	34	82
Ubald1	193.93	-0.477635	0.109726	-4.353	1.3429e-05	0.000342719	ENSMUSG00000039568	16	4874778	4880315	209	245	244	256	152	160	150	171	198	174
Snrk	917.747	-0.765843	0.175964	-4.35227	1.34737e-05	0.000343349	ENSMUSG00000038145	9	122117266	122169702	1088	1431	1161	1333	507	663	886	624	744	815
Aida	370.724	0.456718	0.105034	4.34827	1.37213e-05	0.000349138	ENSMUSG00000042901	1	183296590	183325476	279	376	294	299	334	315	340	503	595	457
Arhgap28	32.576	1.512	0.347989	4.34497	1.39295e-05	0.000353909	ENSMUSG00000024043	17	67842713	68004120	12	19	15	18	39	50	11	51	75	49
Adarb1	212.938	-0.435413	0.100322	-4.34015	1.42385e-05	0.00036084	ENSMUSG00000020262	10	77290726	77418270	203	286	273	276	168	176	154	175	242	214
Cnot1	975.636	-0.413742	0.0953331	-4.33996	1.42509e-05	0.00036084	ENSMUSG00000036550	8	95719451	95807464	1065	1354	1161	1128	699	827	846	812	1119	872
P2ry1	231.145	-0.759286	0.174961	-4.33973	1.42656e-05	0.00036084	ENSMUSG00000027765	3	61002795	61008982	290	367	318	280	220	175	163	132	213	170
Selenom	198.643	0.537839	0.124029	4.33641	1.44829e-05	0.0003654	ENSMUSG00000075702	11	3514684	3517351	128	180	162	174	174	221	160	272	295	259
Hdac4	164.67	-1.01181	0.233335	-4.33632	1.44887e-05	0.0003654	ENSMUSG00000026313	1	91928779	92195699	258	312	196	202	55	89	143	112	172	143
Tnfaip8	478.083	-1.2129	0.279787	-4.33508	1.45705e-05	0.000366923	ENSMUSG00000062210	18	49979427	50107173	714	971	606	696	368	428	317	191	272	221
Ncoa3	405.481	-0.56253	0.129774	-4.3347	1.45962e-05	0.00036703	ENSMUSG00000027678	2	165992636	166073242	466	595	486	519	247	254	343	353	416	448
Prkcq	235.895	2.24711	0.518563	4.33334	1.46862e-05	0.000368751	ENSMUSG00000026778	2	11172108	11301222	48	66	116	68	156	158	99	607	750	497
Rab30	76.1228	-0.788198	0.181992	-4.33095	1.48464e-05	0.000372228	ENSMUSG00000030643	7	92741603	92844535	98	112	101	107	38	45	53	53	79	93
Canx	2803.12	-0.544773	0.125823	-4.32967	1.49334e-05	0.000373859	ENSMUSG00000020368	11	50293961	50325673	3225	4065	3109	3798	2000	2230	2503	2043	2739	2589
Prodh	89.922	-0.875613	0.202315	-4.32797	1.50493e-05	0.000376211	ENSMUSG00000003526	16	18060357	18090203	96	119	176	115	64	77	46	67	92	61
NA	8.0501	3.36119	0.776876	4.32654	1.5147e-05	0.000378099	ENSMUSG00000091209	NA	NA	NA	3	0	1	1	4	10	9	11	23	23
Dynlt1c	77.6159	0.765169	0.176868	4.32622	1.51691e-05	0.000378099	ENSMUSG00000000579	17	6601671	6609774	47	60	62	56	82	73	64	125	136	89
Chchd3	3811.19	-0.302124	0.0698577	-4.32485	1.52636e-05	0.000379902	ENSMUSG00000053768	6	32790976	33060260	3814	5067	4229	4570	3139	3157	3189	3519	4478	3476
Xkr4	21.0252	3.38271	0.782498	4.32296	1.53946e-05	0.000382606	ENSMUSG00000051951	1	3205901	3671498	3	3	3	4	7	7	8	21	61	118
Pcolce	369.295	0.468169	0.108342	4.3212	1.55186e-05	0.000385127	ENSMUSG00000029718	5	137605103	137613784	241	310	341	342	360	361	322	393	564	531
NA	7.32953	4.63041	1.07172	4.32053	1.55653e-05	0.000385625	ENSMUSG00000090301	NA	NA	NA	1	1	0	0	9	9	5	13	19	20
Cfl2	5120.01	0.783883	0.181443	4.32027	1.55838e-05	0.000385625	ENSMUSG00000062929	12	54858809	54862877	3208	4016	3645	3802	4188	4165	3692	7677	11255	7929
mt-Tc	4020.54	-1.13408	0.262557	-4.31939	1.56464e-05	0.000386614	ENSMUSG00000064349	MT	5192	5257	6584	7281	5051	5487	2866	2065	4024	1836	2786	2176
Lmod3	1636.98	0.611728	0.141677	4.31777	1.57614e-05	0.000388896	ENSMUSG00000044086	6	97238534	97252759	1131	1446	1226	1306	1594	1674	1119	2556	2761	1976
B3galt2	137.703	1.26515	0.293156	4.31561	1.59162e-05	0.000392148	ENSMUSG00000033849	1	143640664	143654614	62	77	83	85	208	153	59	192	190	294
Zfp605	55.7627	1.32924	0.308101	4.3143	1.60107e-05	0.00039391	ENSMUSG00000023284	5	110110092	110129794	18	34	31	38	80	84	63	50	128	39
Tmem150c	53.1155	-2.03888	0.472814	-4.31223	1.61615e-05	0.000397049	ENSMUSG00000050640	5	100077872	100159808	79	100	106	113	30	29	41	5	12	14
AW549877	348.634	-0.404602	0.093904	-4.30868	1.64235e-05	0.000402403	ENSMUSG00000041935	15	3982035	3995744	348	517	422	400	263	293	219	305	448	359
Oaz2	979.088	0.322899	0.0749422	4.30863	1.64265e-05	0.000402403	ENSMUSG00000040652	9	65668001	65690300	754	952	936	852	970	928	850	1059	1604	1082
Adgre5	483.694	-0.551716	0.128079	-4.30761	1.65028e-05	0.000403694	ENSMUSG00000002885	8	83723251	83741326	521	641	739	546	351	333	401	368	514	490
Klhl40	187.06	0.673863	0.156484	4.30628	1.66023e-05	0.000405547	ENSMUSG00000074001	9	121777607	121783818	115	143	175	133	193	171	184	185	388	238
Afg3l2	2383.31	0.741637	0.172264	4.30524	1.66803e-05	0.000406872	ENSMUSG00000024527	18	67404767	67449166	1323	1603	2112	1926	2050	2386	1747	2918	5022	3689
R3hdm1	558.632	-0.544825	0.12656	-4.30486	1.67089e-05	0.000406987	ENSMUSG00000056211	1	128103301	128237736	645	768	740	664	438	483	450	466	522	441
Myadml2	275.297	0.985743	0.229098	4.30271	1.6872e-05	0.000410377	ENSMUSG00000025141	11	120646031	120648158	187	173	152	195	237	248	167	404	610	510
Sgol2a	63.8386	-0.747528	0.173751	-4.3023	1.69031e-05	0.000410549	ENSMUSG00000026039	1	57995971	58025899	75	100	81	90	50	57	37	48	71	40
Dzip3	158.188	0.859547	0.199819	4.30163	1.69546e-05	0.000411216	ENSMUSG00000064061	16	48924232	48994165	81	124	116	119	128	130	128	204	357	272
Etnk1	519.536	-0.327821	0.0762185	-4.30107	1.69972e-05	0.000411664	ENSMUSG00000030275	6	143167221	143232307	537	712	567	616	431	430	413	435	656	488
Pfkfb1	113.61	-0.994192	0.231188	-4.30036	1.70519e-05	0.000412405	ENSMUSG00000025271	X	150588229	150643878	135	213	178	144	74	43	73	111	144	57
Chp2	12.844	1.98152	0.46103	4.29802	1.72334e-05	0.000416207	ENSMUSG00000030865	7	122219496	122222824	5	2	6	6	10	22	9	22	32	19
Sec63	643.211	-0.38364	0.0893183	-4.2952	1.74536e-05	0.000420789	ENSMUSG00000019802	10	42761496	42832514	621	917	764	780	546	548	502	557	717	571
Tmem126a	546.992	-0.28768	0.0669809	-4.29496	1.74724e-05	0.000420789	ENSMUSG00000030615	7	90450700	90457229	584	698	590	645	435	421	433	512	707	546
Mylk	261.904	-0.591846	0.13781	-4.29464	1.74975e-05	0.000420802	ENSMUSG00000022836	16	34745210	35002420	285	364	378	317	203	187	212	224	219	250
Myl12a	6693.79	0.213671	0.0497643	4.29365	1.75759e-05	0.000422093	ENSMUSG00000024048	17	70993656	71002878	5547	7227	6224	6107	5901	6076	6018	7674	9642	7700
Lin7a	44.6061	-1.10473	0.257395	-4.29197	1.77092e-05	0.000424698	ENSMUSG00000019906	10	107271686	107421474	50	82	81	57	28	24	38	21	28	42
Fras1	8.68593	3.52958	0.822604	4.29075	1.78073e-05	0.000426452	ENSMUSG00000034687	5	96373955	96784728	0	2	3	0	10	6	4	16	36	19
Rnf144b	497.688	-1.14642	0.267204	-4.29042	1.78336e-05	0.000426484	ENSMUSG00000038068	13	47122656	47247991	680	901	928	532	168	242	469	294	374	456
Lbr	135.602	-0.4723	0.110152	-4.28771	1.80524e-05	0.000431114	ENSMUSG00000004880	1	181815335	181843046	147	190	164	170	94	96	98	119	176	135
Zfp59	64.4282	1.24487	0.290373	4.28713	1.80995e-05	0.000431637	ENSMUSG00000078779	7	27838607	27856438	35	44	31	36	62	47	45	79	142	157
Pnrc1	542.675	-0.692037	0.161476	-4.28569	1.82174e-05	0.000433844	ENSMUSG00000040128	4	33245423	33290163	660	668	725	818	300	388	491	352	575	517
Gm3739	12.3321	2.43876	0.569333	4.28354	1.83942e-05	0.000437444	ENSMUSG00000091472	14	7293648	7315049	3	3	2	6	9	8	10	26	25	38
Dcbld1	58.3268	-0.885156	0.20666	-4.28316	1.8426e-05	0.000437593	ENSMUSG00000019891	10	52233619	52321378	66	92	107	65	30	49	41	37	58	48
Ppcdc	70.103	0.802573	0.187399	4.2827	1.84635e-05	0.000437875	ENSMUSG00000063849	9	57385095	57440124	54	61	32	52	74	65	79	79	133	86
Sgcb	2225.44	0.538073	0.125743	4.27913	1.87622e-05	0.000444343	ENSMUSG00000029156	5	73632749	73647790	1557	2080	1773	1790	2354	2724	2266	2168	3581	2177
Ppp1r13b	247.785	-0.60799	0.142109	-4.27835	1.88282e-05	0.000445289	ENSMUSG00000021285	12	111828457	111908110	305	351	283	338	172	175	221	187	221	245
Nudt18	152.04	-0.798888	0.186765	-4.2775	1.89002e-05	0.000446073	ENSMUSG00000045211	14	70577637	70582688	145	222	304	168	101	107	102	125	145	127
Gpx1	600.541	0.556913	0.130201	4.27734	1.89136e-05	0.000446073	ENSMUSG00000063856	9	108338903	108340343	409	502	494	518	494	500	547	878	1046	784
Fbxo6	183.206	-0.471962	0.11043	-4.27387	1.92112e-05	0.000452449	ENSMUSG00000055401	4	148145716	148152140	189	246	236	235	121	140	115	181	219	194
Esr1	8.80585	3.89267	0.91087	4.27357	1.92368e-05	0.000452449	ENSMUSG00000019768	10	4611593	5005614	0	2	1	1	6	5	5	16	24	36
Trim16	79.5081	0.76183	0.178331	4.272	1.93729e-05	0.000454469	ENSMUSG00000047821	11	62820231	62850808	48	64	59	61	72	74	68	86	160	132
Kif16b	1008.28	0.621221	0.145418	4.27196	1.93759e-05	0.000454469	ENSMUSG00000038844	2	142617474	142901531	683	870	777	803	806	850	815	1362	1900	1584
Mnt	120.444	-0.516944	0.121031	-4.27116	1.94458e-05	0.000455485	ENSMUSG00000000282	11	74830920	74845725	127	181	160	137	90	98	84	96	145	111
Srd5a3	66.1386	1.13204	0.265134	4.26969	1.95747e-05	0.000457878	ENSMUSG00000029233	5	76140271	76155504	35	33	45	45	80	78	34	91	164	84
Lrrn2	57.4099	0.804011	0.188692	4.26097	2.03541e-05	0.000475423	ENSMUSG00000026443	1	132880273	132940005	39	40	46	38	51	57	50	84	111	74
Mmp10	7.95186	3.71606	0.872176	4.26068	2.03804e-05	0.000475423	ENSMUSG00000047562	9	7502352	7510240	0	0	2	2	5	5	9	12	26	25
Hibch	1400.4	0.527335	0.123846	4.25798	2.06281e-05	0.000480546	ENSMUSG00000041426	1	52844929	52920986	1008	1324	1115	1107	1247	1266	1098	2033	2565	1669
2700049A03Rik	70.3246	1.1184	0.262745	4.25659	2.07565e-05	0.000482879	ENSMUSG00000034601	12	71136848	71243303	39	56	39	37	55	58	53	139	160	101
Slc9a3r2	802.639	-0.732098	0.172011	-4.25611	2.08012e-05	0.00048326	ENSMUSG00000002504	17	24639282	24650305	861	1252	1220	1009	508	519	725	519	671	838
Rerg	39.8372	-1.46267	0.343738	-4.25519	2.08874e-05	0.000484488	ENSMUSG00000030222	6	137054825	137170497	59	121	46	43	17	21	30	18	18	34
Serinc3	4795.25	-0.407646	0.0958054	-4.25494	2.09107e-05	0.000484488	ENSMUSG00000017707	2	163623272	163645131	4841	6291	6654	5307	3620	3339	3765	4323	5541	5137
2210407C18Rik	33.4608	-2.00411	0.4711	-4.2541	2.09887e-05	0.000485197	ENSMUSG00000037145	11	58608204	58616075	34	53	124	38	18	9	15	7	10	31
Lpl	51250.3	-0.799702	0.187994	-4.25387	2.10112e-05	0.000485197	ENSMUSG00000015568	8	68880491	68907448	69404	84954	58300	69847	41538	43163	40530	32938	37386	34938
Tlk1	637.639	0.559855	0.131616	4.2537	2.10264e-05	0.000485197	ENSMUSG00000041997	2	70712407	70825728	378	586	541	547	575	576	515	898	1207	764
Grk2	604.418	-0.283949	0.0667894	-4.25141	2.12427e-05	0.000489526	ENSMUSG00000024858	19	4286001	4306222	635	766	690	685	468	484	478	547	747	649
Ubc	6398.5	-0.673263	0.158447	-4.24914	2.1459e-05	0.000493846	ENSMUSG00000008348	5	125385965	125390202	8483	8608	7523	9019	4153	5118	5385	3831	5926	6421
Scara5	262.1	0.66846	0.157329	4.24881	2.14908e-05	0.000493912	ENSMUSG00000022032	14	65666403	65764826	184	207	194	209	286	232	192	287	447	456
Ralgapa1	920.102	-0.304612	0.0716987	-4.24851	2.15202e-05	0.000493924	ENSMUSG00000021027	12	55602896	55821167	945	1188	1120	1008	764	731	736	779	1157	927
Stambpl1	32.4213	0.994453	0.23414	4.24726	2.16396e-05	0.000496	ENSMUSG00000024776	19	34192229	34240333	18	21	23	21	38	40	30	46	46	43
Azin1	998.507	0.384679	0.0905788	4.2469	2.16748e-05	0.000496142	ENSMUSG00000037458	15	38487427	38519266	684	895	928	964	899	889	877	1173	1668	1256
Foxp1	196.775	-0.558969	0.131649	-4.2459	2.17721e-05	0.000497702	ENSMUSG00000030067	6	98925338	99522721	233	344	204	225	149	143	136	187	219	168
Macrod2	77.114	1.12184	0.264264	4.24515	2.18451e-05	0.000498704	ENSMUSG00000068205	2	140395309	142392966	49	44	44	48	64	61	52	136	188	125
Epb41l3	78.6597	-0.955163	0.225026	-4.24469	2.18897e-05	0.000499057	ENSMUSG00000024044	17	69075683	69289989	88	110	121	134	56	66	64	49	53	46
Gm10032	2.76503	-4.72122	1.11244	-4.24404	2.19533e-05	0.000499833	ENSMUSG00000057913	14	66784480	66793758	3	16	6	4	0	0	0	0	1	0
Klf15	537.757	-1.20846	0.284764	-4.24374	2.19823e-05	0.000499833	ENSMUSG00000030087	6	90462576	90475238	715	1113	921	615	148	311	478	321	330	506
Fgfr1op2	1069.83	0.561068	0.132433	4.23662	2.26912e-05	0.000515269	ENSMUSG00000040242	6	146577203	146599198	757	979	839	848	936	895	823	1455	1960	1572
Smim5	79.6515	1.26027	0.2975	4.2362	2.27331e-05	0.000515535	ENSMUSG00000048442	11	115899966	115906269	29	50	48	53	101	71	44	136	225	84
Nmrk2	163.797	2.54543	0.600965	4.23557	2.27974e-05	0.000516307	ENSMUSG00000004939	10	81198170	81202051	36	42	26	69	83	94	66	325	712	390
Ablim1	4781.3	-0.875205	0.206653	-4.23513	2.28414e-05	0.000516622	ENSMUSG00000025085	19	57032733	57314919	6070	8594	5971	6479	3787	3915	3977	2858	3767	2579
Gm3512	10.6454	2.74074	0.647312	4.23403	2.29542e-05	0.000518486	ENSMUSG00000090363	14	7153511	7174533	3	2	1	4	6	8	8	17	31	35
Sv2a	34.6699	1.44234	0.340817	4.23202	2.31604e-05	0.000522454	ENSMUSG00000038486	3	96181151	96195521	14	12	13	31	52	43	23	59	73	34
Uri1	190.663	0.534243	0.126339	4.22865	2.35099e-05	0.000529638	ENSMUSG00000030421	7	37959992	38023551	115	175	169	161	207	191	147	253	307	222
Slc38a3	574.952	-0.623166	0.147385	-4.22814	2.3563e-05	0.000530136	ENSMUSG00000010064	9	107650634	107669530	612	760	855	757	492	519	384	451	541	421
Ahnak2	198.42	2.8779	0.681755	4.22131	2.42884e-05	0.000545739	ENSMUSG00000072812	12	112772194	112802657	38	71	31	32	110	35	181	313	478	860
Gm15638	4.56439	5.41513	1.2837	4.21837	2.46073e-05	0.000552179	ENSMUSG00000085826	16	45945606	45971370	0	0	0	0	4	6	7	0	18	14
Vegfa	1921.73	-0.666936	0.158127	-4.21773	2.46769e-05	0.000553015	ENSMUSG00000023951	17	46016993	46032369	2249	2384	2556	2907	1296	1639	1692	1387	1707	1467
Magee1	68.3467	1.19332	0.282994	4.21678	2.47816e-05	0.000553937	ENSMUSG00000031227	X	105120378	105123927	26	50	36	49	57	55	45	101	162	143
Mstn	6.3361	-4.0661	0.964268	-4.21677	2.47828e-05	0.000553937	ENSMUSG00000026100	1	53061640	53068079	6	11	37	5	0	2	2	0	0	1
mt-Tl1	3922.26	-1.20552	0.285998	-4.21512	2.49644e-05	0.000555752	ENSMUSG00000064340	MT	2676	2750	5944	7091	5847	5454	2493	2185	3988	2325	2361	1403
Tmod4	247.516	0.683191	0.162106	4.21447	2.50365e-05	0.000555752	ENSMUSG00000005628	3	95124476	95129209	188	168	186	198	261	205	188	301	449	402
NA	8.48427	3.79774	0.901201	4.21409	2.50786e-05	0.000555752	ENSMUSG00000072735	NA	NA	NA	1	0	2	1	3	9	5	14	29	29
Gnai2	2420.64	0.366003	0.0868548	4.21396	2.50929e-05	0.000555752	ENSMUSG00000032562	9	107614125	107635367	1787	2453	2154	2101	2040	2151	2108	3070	4063	2916
Ankrd6	71.7742	1.5099	0.358319	4.21385	2.51054e-05	0.000555752	ENSMUSG00000040183	4	32804035	32950841	28	49	23	42	48	54	41	130	184	170
Cox6b2	8.43199	-2.21013	0.524506	-4.21375	2.51169e-05	0.000555752	ENSMUSG00000051811	7	4751792	4753094	15	24	14	12	4	4	6	0	2	4
Adgrb2	13.4292	-1.67365	0.397193	-4.21369	2.51234e-05	0.000555752	ENSMUSG00000028782	4	129984870	130022633	25	37	16	16	11	4	6	7	9	6
Nek1	328.116	0.754859	0.179145	4.21368	2.5124e-05	0.000555752	ENSMUSG00000031644	8	60993195	61131346	201	318	216	227	274	306	265	387	562	639
Ddt	204.072	-0.595869	0.141487	-4.21148	2.53704e-05	0.00055949	ENSMUSG00000001666	10	75771230	75773414	239	289	261	258	184	163	160	149	201	150
Pparg	129.33	-0.927287	0.220182	-4.21145	2.53735e-05	0.00055949	ENSMUSG00000000440	6	115360951	115490399	154	199	161	228	110	61	113	91	88	95
Diaph2	262.966	-0.422182	0.10025	-4.21129	2.53912e-05	0.00055949	ENSMUSG00000034480	X	129749742	130465834	260	375	302	339	217	196	216	239	280	243
Ccdc85a	145.183	-0.691173	0.164154	-4.21051	2.5479e-05	0.000560546	ENSMUSG00000032878	11	28385685	28584324	147	202	231	192	106	94	111	120	115	150
Crebbp	271.163	-0.415979	0.0988007	-4.21029	2.55047e-05	0.000560546	ENSMUSG00000022521	16	4081328	4213997	299	398	295	320	188	206	226	238	314	276
Dnajb9	576.523	-0.622204	0.14785	-4.20833	2.57262e-05	0.000564689	ENSMUSG00000014905	12	44205559	44210326	678	855	702	760	405	438	539	435	490	494
Art3	2691.53	-0.796962	0.18967	-4.20185	2.64748e-05	0.000580342	ENSMUSG00000034842	5	92331827	92414628	2867	4221	3939	3865	1938	1978	2542	1547	2069	2084
Gm14305	77.7148	1.30873	0.311487	4.20157	2.65072e-05	0.000580342	ENSMUSG00000078878	2	176708328	176721813	26	46	52	47	60	54	53	133	178	174
Zwint	724.007	0.531747	0.126584	4.20073	2.66061e-05	0.000581763	ENSMUSG00000019923	10	72654845	72674964	520	673	530	628	556	687	638	874	1185	1149
Spsb4	68.8081	1.16875	0.27845	4.19735	2.70052e-05	0.000589734	ENSMUSG00000046997	9	96943482	97018843	30	37	47	48	89	60	34	104	132	133
Kif2a	228.133	0.782035	0.186341	4.1968	2.70709e-05	0.000590414	ENSMUSG00000021693	13	106958996	107022126	159	182	155	158	179	208	165	311	464	395
Tsen2	80.6399	0.826695	0.197019	4.19602	2.71647e-05	0.000591705	ENSMUSG00000042389	6	115544664	115578628	38	57	49	84	84	86	61	111	144	115
Plpp2	24.6471	1.45721	0.347398	4.19464	2.73308e-05	0.000594566	ENSMUSG00000052151	10	79526430	79533796	7	11	18	14	23	32	15	34	69	37
Gm12912	52.585	1.31448	0.313437	4.19377	2.74354e-05	0.000596085	ENSMUSG00000081067	4	75147609	75148989	25	32	27	31	44	38	32	96	147	89
Jcad	1125.72	-0.666351	0.15892	-4.19299	2.75305e-05	0.000597391	ENSMUSG00000033960	18	4634929	4682868	1256	1586	1662	1429	867	805	986	768	893	1060
Plod1	977.856	-0.716357	0.171049	-4.18802	2.81398e-05	0.000609838	ENSMUSG00000019055	4	147909753	147936767	1290	1464	1240	1232	647	749	852	587	788	982
Sdsl	52.48	0.930187	0.222134	4.1875	2.82049e-05	0.000610475	ENSMUSG00000029596	5	120458186	120472810	25	35	38	43	52	45	40	71	114	84
Tpi1	6948.62	0.260452	0.0622487	4.18406	2.8635e-05	0.000619001	ENSMUSG00000023456	6	124810586	124814296	5529	7110	5932	6968	6806	6313	6057	8141	10159	7643
Ddah2	107.178	0.636926	0.152304	4.18193	2.8904e-05	0.000624027	ENSMUSG00000007039	17	35059035	35062095	62	114	71	87	110	117	95	113	203	130
2018-09-10	205.78	0.596394	0.142771	4.17729	2.95007e-05	0.000636075	ENSMUSG00000019917	10	59141627	59221847	141	158	148	200	210	190	154	263	385	270
Rbfox2	1183.16	0.446195	0.106822	4.17701	2.95364e-05	0.000636075	ENSMUSG00000033565	15	77078990	77307004	853	1037	929	1174	1060	1080	944	1550	1943	1566
Mrpl3	988.6	0.281616	0.0674873	4.17287	3.00783e-05	0.000646928	ENSMUSG00000032563	9	105053239	105079888	827	1086	842	843	971	918	886	1061	1432	1180
Hcn2	146.717	-0.754705	0.180891	-4.17214	3.01746e-05	0.000648185	ENSMUSG00000020331	10	79716634	79736108	173	193	252	175	101	110	97	125	184	83
Pdgfd	161.58	-0.782586	0.187588	-4.17183	3.02167e-05	0.000648275	ENSMUSG00000032006	9	6168584	6378850	226	262	210	183	105	116	136	110	115	160
Pelo	129.555	0.756544	0.181393	4.17076	3.03589e-05	0.00065051	ENSMUSG00000042275	13	115088355	115090186	79	116	72	113	128	115	95	166	273	192
Efcab2	1242.59	0.60435	0.144935	4.16979	3.04884e-05	0.00065138	ENSMUSG00000026495	1	178406085	178484513	857	1126	1014	896	1066	1082	924	1667	2461	1808
Slc7a11	217.413	1.6016	0.384136	4.16936	3.05458e-05	0.00065138	ENSMUSG00000027737	3	49892526	50443614	87	90	114	109	131	159	183	237	344	823
Fth1	18150.5	0.438404	0.105149	4.16935	3.05466e-05	0.00065138	ENSMUSG00000024661	19	9982703	9985092	13299	17017	15518	15633	16015	16260	13931	24449	31077	23516
Egfr	76.1426	-0.722083	0.17319	-4.16931	3.05519e-05	0.00065138	ENSMUSG00000020122	11	16752203	16918158	82	117	121	90	48	56	47	60	69	86
Man1a2	453.316	0.703766	0.168828	4.16853	3.06566e-05	0.000652798	ENSMUSG00000008763	3	100562208	100685503	237	389	360	377	388	379	363	585	841	788
Amotl2	399.5	-0.653977	0.156909	-4.16786	3.0747e-05	0.00065391	ENSMUSG00000032531	9	102716672	102733418	460	507	572	553	223	282	303	244	510	435
4930502E18Rik	4.73712	4.73785	1.13689	4.16736	3.08144e-05	0.000654528	ENSMUSG00000055555	X	53724826	53738441	0	1	0	0	3	8	3	8	16	12
Trub2	242.216	0.43315	0.103972	4.16604	3.09937e-05	0.000657519	ENSMUSG00000039826	2	29761224	29788502	180	237	194	214	237	232	205	275	438	273
Mob1b	515.34	0.502001	0.120528	4.165	3.11346e-05	0.000659692	ENSMUSG00000006262	5	88720855	88764220	345	470	456	427	482	467	411	732	909	597
Plin3	665.03	-1.0684	0.256866	-4.15939	3.19092e-05	0.000675267	ENSMUSG00000024197	17	56278962	56290511	973	1199	738	1071	496	587	502	303	381	390
mt-Rnr1	40547.4	-1.04135	0.250443	-4.15803	3.20998e-05	0.00067846	ENSMUSG00000064337	MT	70	1024	63162	76985	41881	58749	25866	22751	41504	20391	27979	27158
Gid4	809.79	-0.247729	0.0595888	-4.15732	3.22009e-05	0.000679757	ENSMUSG00000018415	11	60417145	60450927	810	1045	859	965	640	623	638	771	1073	844
Snrnp48	94.4375	-0.661351	0.159162	-4.1552	3.25004e-05	0.000685234	ENSMUSG00000021431	13	38204938	38227665	125	133	109	126	70	76	76	76	80	77
Ppp2r3a	5236.04	0.36466	0.0878213	4.1523	3.29149e-05	0.000693119	ENSMUSG00000043154	9	101105084	101251795	4102	5374	4483	4398	5192	4709	4146	6867	8036	6148
Ttc39c	62.2958	1.04627	0.252162	4.14922	3.33613e-05	0.000701132	ENSMUSG00000024424	18	12599926	12737050	38	44	30	45	53	54	44	82	146	119
Neo1	930.217	-0.261826	0.0631041	-4.14911	3.33775e-05	0.000701132	ENSMUSG00000032340	9	58874687	59036441	929	1159	1064	1089	770	805	651	909	1169	925
Capn2	826.493	-0.469836	0.11325	-4.14867	3.34412e-05	0.000701283	ENSMUSG00000026509	1	182467260	182517608	885	1256	1010	935	543	626	652	699	859	950
Tmem38b	355.152	0.71311	0.171896	4.1485	3.34667e-05	0.000701283	ENSMUSG00000028420	4	53826045	53862019	221	255	315	261	286	295	299	473	723	560
Ctsk	48.6815	0.980128	0.23638	4.14642	3.37719e-05	0.000706812	ENSMUSG00000028111	3	95499256	95509362	23	24	29	50	60	53	43	71	73	66
Gyg	455.77	0.356635	0.0861239	4.14095	3.45871e-05	0.000722989	ENSMUSG00000019528	3	20122084	20155317	315	438	402	453	406	411	412	524	703	594
Limch1	2552.79	-0.541013	0.130745	-4.13792	3.50468e-05	0.000731703	ENSMUSG00000037736	5	66745827	67057158	2583	3558	3704	3075	2152	2196	1978	1980	2472	2042
Tomm5	562.16	0.42692	0.103258	4.13452	3.55705e-05	0.000741732	ENSMUSG00000078713	4	45105208	45108114	485	468	427	521	535	500	515	702	907	662
Stk32b	11.8329	1.84297	0.445992	4.1323	3.59153e-05	0.00074801	ENSMUSG00000029123	5	37446825	37717171	7	4	4	4	15	14	9	13	26	26
Natd1	175.735	0.581271	0.140807	4.12813	3.65729e-05	0.00076078	ENSMUSG00000018931	11	60902246	60914750	109	159	142	149	169	177	139	262	302	193
Ndufb4	881.374	-0.353621	0.0857013	-4.12621	3.68796e-05	0.000766225	ENSMUSG00000022820	16	37647170	37654453	848	1163	1045	1114	742	767	693	717	1052	805
Itpripl1	79.7799	-0.721489	0.174972	-4.12345	3.73241e-05	0.000772363	ENSMUSG00000074825	2	127138772	127143442	101	138	96	96	43	56	60	55	112	64
Usp47	1760.07	0.250323	0.0607072	4.12344	3.73255e-05	0.000772363	ENSMUSG00000059263	7	112023504	112111661	1396	1718	1633	1738	1567	1759	1599	1937	2515	1999
Gli1	11.8044	1.75794	0.426344	4.12329	3.73504e-05	0.000772363	ENSMUSG00000025407	10	127329882	127341974	3	9	4	4	16	16	16	14	18	18
Copa	1477.85	-0.402874	0.0977078	-4.12325	3.73557e-05	0.000772363	ENSMUSG00000026553	1	172082529	172122330	1662	1990	1656	1790	1074	1241	973	1316	1618	1722
NA	7.31267	4.62322	1.12171	4.12158	3.7628e-05	0.000777054	ENSMUSG00000091850	NA	NA	NA	1	0	0	1	3	7	7	18	30	13
Gm6710	64.8145	1.18123	0.286854	4.11787	3.82398e-05	0.000788737	ENSMUSG00000078887	2	175869219	175881248	32	41	42	37	57	51	39	90	156	141
Lrrc49	87.7783	0.93207	0.226478	4.1155	3.86338e-05	0.000795903	ENSMUSG00000047766	9	60568859	60688158	52	72	55	56	73	69	65	134	173	167
Gm4631	82.1129	1.06964	0.259982	4.1143	3.88362e-05	0.00079856	ENSMUSG00000078899	2	175321955	175338197	44	65	47	49	57	77	54	138	169	161
Eno1b	275.147	0.372663	0.0905801	4.11418	3.88562e-05	0.00079856	ENSMUSG00000059040	18	48045335	48048378	194	257	243	266	269	277	257	313	391	321
Bckdha	2300.96	-0.448014	0.108922	-4.11317	3.90258e-05	0.000800399	ENSMUSG00000060376	7	25629946	25658981	2797	3203	2573	2638	1773	2002	1861	1696	2611	2117
Cul7	198.767	0.418823	0.101827	4.11309	3.90393e-05	0.000800399	ENSMUSG00000038545	17	46650337	46664364	138	185	168	189	192	212	167	234	294	242
Arcn1	992.412	-0.331448	0.0806154	-4.11148	3.93139e-05	0.000805064	ENSMUSG00000032096	9	44741564	44767845	995	1320	1164	1171	775	810	860	905	1112	938
Anxa7	1368.72	0.841128	0.204638	4.11031	3.95124e-05	0.000808089	ENSMUSG00000021814	14	20455260	20480133	910	1198	886	822	1052	1142	965	2176	2910	2262
Ifi205	221.881	-1.97448	0.480402	-4.11006	3.95561e-05	0.000808089	ENSMUSG00000054203	1	174011998	174031810	390	576	354	338	87	58	26	173	74	211
Agtpbp1	1186.3	-0.785794	0.191369	-4.10617	4.02272e-05	0.000820818	ENSMUSG00000021557	13	59445742	59585227	1316	1881	1974	1350	904	994	990	756	972	775
Gpx4	3403.21	0.437166	0.106555	4.10273	4.08307e-05	0.000832138	ENSMUSG00000075706	10	80047166	80056439	2646	3270	2620	2992	2929	3167	2703	4630	5916	4103
Map7	187.574	-0.756755	0.184527	-4.10106	4.11268e-05	0.000837175	ENSMUSG00000019996	10	20148471	20281590	233	320	237	230	142	165	155	126	161	116
Gm3298	7.24832	4.61287	1.12493	4.10058	4.12112e-05	0.000837896	ENSMUSG00000079383	14	5015891	5019119	1	1	0	0	7	9	2	16	17	24
Cyth1	457.6	-0.517883	0.126416	-4.09667	4.19131e-05	0.000851156	ENSMUSG00000017132	11	118132019	118248592	504	622	536	629	362	348	417	360	464	371
Phactr3	9.91496	2.35288	0.574503	4.09551	4.21245e-05	0.000854432	ENSMUSG00000027525	2	178118975	178338492	2	4	2	4	15	7	9	16	37	10
Sync	203.524	0.645062	0.157574	4.0937	4.24545e-05	0.000860106	ENSMUSG00000001333	4	129287617	129308559	116	169	181	162	173	183	171	279	420	257
F8	41.509	1.02112	0.249464	4.09326	4.25351e-05	0.00086072	ENSMUSG00000031196	X	75172715	75382615	27	32	17	30	36	35	38	73	82	59
Cd74	551.796	-1.08166	0.264278	-4.09288	4.26055e-05	0.000861125	ENSMUSG00000024610	18	60803848	60812646	1018	1060	390	831	396	296	195	369	573	531
Lrrc58	642.746	-0.840682	0.205418	-4.09254	4.26675e-05	0.00086136	ENSMUSG00000034158	16	37868389	37888858	774	1124	1037	663	376	358	604	408	533	630
Cox10	620.177	-0.436624	0.106716	-4.09145	4.28686e-05	0.000864398	ENSMUSG00000042148	11	63962627	64079468	690	723	795	793	516	514	479	542	713	500
Eif4ebp1	843.927	0.656713	0.160604	4.08903	4.33185e-05	0.000872443	ENSMUSG00000031490	8	27260329	27276674	557	724	758	535	669	736	699	1173	1604	1281
Napepld	114.715	0.749189	0.183252	4.08829	4.3456e-05	0.000874182	ENSMUSG00000044968	5	21662901	21701396	57	79	103	95	147	133	123	113	171	130
Slitrk4	46.6677	1.57679	0.385744	4.08766	4.35752e-05	0.000874556	ENSMUSG00000046699	X	64264885	64276996	15	30	24	20	38	28	27	67	137	119
Zfp521	203.54	0.687393	0.168164	4.08765	4.35769e-05	0.000874556	ENSMUSG00000024420	18	13687013	13972733	138	141	116	216	202	198	169	252	349	304
Skint8	3.70644	5.13129	1.25561	4.08668	4.37592e-05	0.000877184	ENSMUSG00000078599	4	111919392	111950358	0	0	0	0	1	5	1	10	14	10
Vegfd	39.3572	1.22834	0.300642	4.08574	4.39363e-05	0.000879703	ENSMUSG00000031380	X	164373378	164402650	22	14	27	26	37	26	38	57	101	64
Anxa4	277.381	0.673678	0.164929	4.08465	4.41436e-05	0.00088282	ENSMUSG00000029994	6	86736840	86793584	160	253	217	216	230	213	240	392	507	447
Gm13169	32.4205	1.01479	0.248502	4.08364	4.43354e-05	0.00088562	ENSMUSG00000084127	4	146239954	146241633	14	22	18	29	29	31	37	51	51	48
Pdgfb	276.008	-0.402717	0.0986535	-4.08214	4.46229e-05	0.000890323	ENSMUSG00000000489	15	79995874	80014977	308	366	299	352	209	220	212	226	308	303
Aldh3a2	335.084	0.503919	0.123461	4.0816	4.47273e-05	0.000891366	ENSMUSG00000010025	11	61223417	61267464	224	325	275	282	334	345	226	419	572	443
Tmem176b	207.594	0.508465	0.124605	4.08063	4.4913e-05	0.000894024	ENSMUSG00000029810	6	48833818	48841496	142	191	144	204	233	225	196	206	302	256
Garem1	291.971	0.587626	0.144069	4.07878	4.5273e-05	0.000900143	ENSMUSG00000042680	18	21127201	21300138	178	220	219	306	317	276	225	376	501	373
H2-T10	77.1755	1.56167	0.382909	4.07844	4.5338e-05	0.000900389	ENSMUSG00000079491	17	36115876	36121465	36	35	49	25	59	51	39	163	242	133
Parl	340.022	0.491775	0.120704	4.07424	4.61654e-05	0.000915756	ENSMUSG00000033918	16	20279820	20302387	254	323	277	271	297	324	252	453	589	460
Ildr1	7.06118	4.55424	1.11801	4.07352	4.63074e-05	0.000917509	ENSMUSG00000022900	16	36693978	36726804	1	0	0	1	9	4	10	7	14	27
Hspb3	103.156	0.820061	0.201338	4.07305	4.64012e-05	0.000918303	ENSMUSG00000051456	13	113662896	113663676	64	58	76	91	110	95	81	122	167	192
Fkbp4	2697.16	-0.918525	0.225578	-4.07187	4.6638e-05	0.000921922	ENSMUSG00000030357	6	128429735	128438677	3721	4400	3114	4187	1917	2141	2398	1271	1801	2018
Mfn1	2710.98	-0.435234	0.106905	-4.07123	4.67664e-05	0.000923394	ENSMUSG00000027668	3	32529465	32579239	2867	3669	3217	3446	2238	2488	2090	2214	2703	2412
Map3k7	1243.07	1.15246	0.283369	4.06699	4.76252e-05	0.000939265	ENSMUSG00000028284	4	31964097	32023467	599	841	768	746	861	879	739	2181	2844	2730
Ceacam1	167.641	-0.695708	0.171229	-4.06302	4.84413e-05	0.00095426	ENSMUSG00000074272	7	25461707	25477603	204	256	214	217	111	118	161	110	140	156
Tatdn3	95.2124	0.69304	0.170607	4.0622	4.86121e-05	0.000956523	ENSMUSG00000026632	1	191045826	191062932	70	93	67	57	84	90	77	123	182	141
Ankrd35	8.06682	-2.11452	0.52076	-4.06045	4.89791e-05	0.000961725	ENSMUSG00000038354	3	96670131	96691032	13	12	21	14	3	5	6	1	2	3
Iqcc	91.4597	0.583575	0.143724	4.0604	4.8989e-05	0.000961725	ENSMUSG00000040795	4	129615126	129619099	54	85	76	76	93	101	74	106	161	111
Gm5436	1352.52	-0.492454	0.121368	-4.05753	4.9595e-05	0.000972505	ENSMUSG00000042962	12	84258331	84258973	1451	1868	1933	1459	1204	1090	1004	1027	1415	1218
Rab35	510.117	0.468382	0.115443	4.05725	4.96536e-05	0.000972539	ENSMUSG00000029518	5	115631908	115647736	396	412	431	457	442	437	440	651	831	727
Ensa	1291.45	0.294797	0.0726702	4.05664	4.97832e-05	0.000973962	ENSMUSG00000038619	3	95624993	95632102	981	1288	1218	1188	1180	1140	1101	1406	1967	1731
AW551984	9.0925	2.63753	0.65028	4.05599	4.9923e-05	0.000975581	ENSMUSG00000038112	9	39587396	39604403	2	2	4	1	17	13	4	10	13	26
Morn4	61.8133	1.42533	0.351521	4.05474	5.01898e-05	0.000979675	ENSMUSG00000049670	19	42074939	42086370	16	17	68	24	80	77	71	78	117	75
Uqcrq	3811.13	-0.315249	0.0777697	-4.05362	5.04307e-05	0.000983254	ENSMUSG00000044894	11	53427922	53430831	3905	5107	4183	4567	3136	3119	3251	3261	4759	3403
Ripor1	550.153	-0.353098	0.0871488	-4.05167	5.0854e-05	0.000990378	ENSMUSG00000038604	8	105605255	105622219	544	735	571	754	425	440	447	503	653	524
Babam2	318.525	0.429634	0.106059	4.05089	5.10224e-05	0.000992528	ENSMUSG00000052139	5	31697684	32084962	240	287	281	274	291	303	262	441	488	381
NA	9.52933	3.37184	0.832951	4.04806	5.16431e-05	0.00100346	ENSMUSG00000079376	NA	NA	NA	1	1	1	3	3	4	7	21	31	33
Ppara	387.459	-0.796421	0.197	-4.04275	5.28279e-05	0.00102532	ENSMUSG00000022383	15	85734983	85802819	522	659	447	506	203	223	401	269	381	312
G530011O06Rik	12.8252	-2.3988	0.593485	-4.04188	5.30234e-05	0.00102795	ENSMUSG00000072844	X	169975043	169978917	29	54	14	7	6	3	4	4	2	9
Ctsb	4964.19	0.365459	0.0904759	4.0393	5.36109e-05	0.00103739	ENSMUSG00000021939	14	63122462	63145923	3810	4380	4689	4447	4336	4517	4082	6231	7943	6353
Gata2	126.329	-0.689989	0.170823	-4.03921	5.36319e-05	0.00103739	ENSMUSG00000015053	6	88193891	88207032	158	181	169	160	90	79	118	83	110	124
Abca8b	270.476	0.547181	0.13556	4.03647	5.42624e-05	0.00104733	ENSMUSG00000020620	11	109932190	109995845	193	234	239	204	257	246	204	386	488	331
Eef2kmt	81.567	0.68125	0.168775	4.03644	5.42684e-05	0.00104733	ENSMUSG00000022544	16	5244152	5255983	48	69	66	65	77	73	70	90	165	122
Fstl1	1018.57	0.41285	0.102353	4.03357	5.49351e-05	0.00105802	ENSMUSG00000022816	16	37776873	37836514	712	908	1006	862	917	868	942	1227	1555	1400
Rtl8c	194.711	0.769171	0.190694	4.03353	5.49459e-05	0.00105802	ENSMUSG00000051851	X	53608032	53608432	118	162	136	149	142	172	148	298	379	323
Gna11	623.6	-0.251922	0.0625673	-4.02641	5.66349e-05	0.00108931	ENSMUSG00000034781	10	81528724	81545190	635	813	673	713	491	527	491	566	787	652
Tex11	14.1044	2.36585	0.587668	4.02583	5.67753e-05	0.00109072	ENSMUSG00000009670	X	100838648	101059667	2	6	4	5	9	5	12	25	40	45
Trim9	4.44316	4.62926	1.14996	4.02558	5.68357e-05	0.00109072	ENSMUSG00000021071	12	70244533	70347614	1	0	0	0	3	5	5	5	12	16
Kif1b	3478.09	0.408915	0.101615	4.02416	5.71795e-05	0.00109609	ENSMUSG00000063077	4	149176319	149307693	2347	2922	3251	3415	3230	3365	2904	4303	5822	4020
2810001G20Rik	37.9588	-1.2881	0.320607	-4.01769	5.87704e-05	0.00112532	ENSMUSG00000087497	11	64079484	64083259	53	77	39	74	32	17	22	8	37	30
Cp	992.218	-0.520963	0.129707	-4.01647	5.90752e-05	0.0011299	ENSMUSG00000003617	3	19957054	20009145	1082	1400	1156	1346	918	764	739	836	859	892
Gm43302	294.359	-0.644596	0.160554	-4.01483	5.94896e-05	0.00113655	ENSMUSG00000079362	5	105214907	105293695	290	400	449	405	252	178	193	240	252	328
Sgk1	638.754	-1.03443	0.257761	-4.01315	5.9915e-05	0.0011434	ENSMUSG00000019970	10	21882184	21999903	808	1185	830	983	224	367	680	329	566	516
Gm10128	2.95152	4.79247	1.19445	4.0123	6.01304e-05	0.00114623	ENSMUSG00000063277	14	7640895	7643972	0	0	0	0	3	1	5	5	8	9
Pdxk	231.007	-0.676759	0.168689	-4.01188	6.02363e-05	0.00114697	ENSMUSG00000032788	10	78436744	78464975	316	351	251	300	149	131	222	169	240	209
Tia1	143.169	-0.561492	0.139996	-4.01077	6.05217e-05	0.00115112	ENSMUSG00000071337	6	86404219	86433405	152	238	159	183	123	110	113	111	158	107
E2f1	14.4749	1.51375	0.377463	4.01031	6.06392e-05	0.00115208	ENSMUSG00000027490	2	154559407	154569892	7	8	7	6	15	23	18	18	30	14
Fut2	14.1861	-2.24911	0.561058	-4.00869	6.10575e-05	0.00115874	ENSMUSG00000055978	7	45648591	45666394	18	22	59	10	9	6	6	2	5	5
Tspo	158.027	0.883836	0.220521	4.00794	6.12501e-05	0.0011611	ENSMUSG00000041736	15	83563592	83574203	95	130	100	108	121	134	123	183	349	316
Tbl1x	819.661	0.632032	0.157734	4.00694	6.15103e-05	0.00116474	ENSMUSG00000025246	X	77511013	77662983	539	635	665	689	713	656	665	1247	1645	1038
Dnase1l1	125.812	0.630591	0.15742	4.0058	6.18089e-05	0.0011691	ENSMUSG00000019088	X	74273217	74282337	88	97	101	103	136	108	90	154	230	189
Dhx15	708.966	-0.404995	0.101114	-4.00532	6.19329e-05	0.00117015	ENSMUSG00000029169	5	52150203	52190514	789	980	839	798	575	536	620	613	742	668
Tmem37	78.0946	1.53624	0.383828	4.00241	6.27001e-05	0.00118304	ENSMUSG00000050777	1	120067377	120074074	24	22	82	20	71	67	74	154	159	133
Igfbp3	169.309	-0.757248	0.189208	-4.00221	6.27533e-05	0.00118304	ENSMUSG00000020427	11	7206086	7213923	153	233	317	220	147	117	101	105	193	142
Wnt11	18.8259	-1.44751	0.362022	-3.9984	6.37721e-05	0.00120092	ENSMUSG00000015957	7	98835112	98855195	40	36	21	26	12	11	11	3	16	14
Tmem175	84.7394	0.772607	0.193242	3.99813	6.38454e-05	0.00120098	ENSMUSG00000013495	5	108629770	108648782	37	70	73	67	93	82	71	89	185	112
Pim3	531.859	-0.845738	0.211553	-3.99776	6.39434e-05	0.0012015	ENSMUSG00000035828	15	88862186	88865726	528	940	920	612	225	348	493	362	584	429
Serpinf1	291.824	0.585521	0.146543	3.99555	6.45436e-05	0.00121145	ENSMUSG00000000753	11	75409769	75422701	167	219	285	250	309	324	252	384	386	369
Cpox	318.774	-0.752677	0.18856	-3.99172	6.55951e-05	0.00122984	ENSMUSG00000022742	16	58670208	58680391	371	518	270	583	246	251	213	255	323	211
Nol3	402.28	0.485112	0.121552	3.99098	6.58016e-05	0.00123134	ENSMUSG00000014776	8	105276140	105281939	329	361	318	321	315	396	337	475	704	578
Mlxipl	148.881	-0.913802	0.228971	-3.99091	6.58193e-05	0.00123134	ENSMUSG00000005373	5	135089890	135138382	179	199	259	208	96	154	97	106	115	78
1110002E22Rik	1162.42	0.326329	0.0817777	3.99045	6.5949e-05	0.00123242	ENSMUSG00000090066	3	138065052	138081506	950	1209	953	1036	1085	1132	913	1264	1981	1397
Mknk2	2034.94	-0.701276	0.175759	-3.98998	6.60796e-05	0.00123351	ENSMUSG00000020190	10	80665327	80678112	2429	2946	3230	2223	1238	1449	1943	1370	1832	1834
Cdipt	318.664	0.400602	0.100423	3.98913	6.63171e-05	0.00123659	ENSMUSG00000030682	7	126975914	126980501	234	268	276	319	295	330	265	364	520	381
Capza1	222.287	-0.574809	0.144155	-3.98745	6.67872e-05	0.001244	ENSMUSG00000070372	3	104822779	104864505	263	265	299	305	136	135	147	192	275	261
Ly75	10.9682	-1.87859	0.471168	-3.9871	6.68859e-05	0.00124449	ENSMUSG00000026980	2	60292103	60383303	12	16	34	17	7	8	4	4	4	4
Stx4a	566.271	0.410049	0.102854	3.98671	6.69969e-05	0.0012452	ENSMUSG00000030805	7	127824294	127849019	372	579	511	493	533	484	462	707	911	763
Atp6v1e1	1125.1	0.333626	0.0837113	3.98543	6.73573e-05	0.00125053	ENSMUSG00000019210	6	120794305	120822793	905	1113	866	1116	1066	1079	891	1294	1823	1357
Scube2	276.878	0.614912	0.154363	3.98353	6.78987e-05	0.00125838	ENSMUSG00000007279	7	109798676	109865679	183	240	219	223	237	257	194	356	525	438
Tcp11l1	59.0978	0.877687	0.220346	3.98322	6.79872e-05	0.00125838	ENSMUSG00000027175	2	104657288	104712169	36	42	41	43	52	48	52	78	99	118
Ckap4	394.8	0.802519	0.201477	3.98317	6.80007e-05	0.00125838	ENSMUSG00000046841	10	84526305	84534062	202	277	304	342	364	370	269	454	758	766
Nop53	616.247	-0.290122	0.0728777	-3.98094	6.86422e-05	0.00126888	ENSMUSG00000041560	7	15936183	15946074	618	819	666	740	488	516	502	557	708	641
Letm1	825.491	-0.327779	0.0823465	-3.98049	6.87738e-05	0.00126994	ENSMUSG00000005299	5	33739673	33782817	896	1038	957	957	672	703	629	813	992	709
Gm14296	82.3178	0.939716	0.23615	3.97933	6.9111e-05	0.00127479	ENSMUSG00000074527	2	176892509	176927809	50	66	57	46	58	65	72	144	177	124
Nagk	147.402	0.544409	0.136957	3.97503	7.037e-05	0.00129661	ENSMUSG00000034744	6	83794982	83804018	105	120	127	123	131	141	115	208	251	191
Uchl1	194.276	1.97628	0.497321	3.97386	7.0717e-05	0.0013016	ENSMUSG00000029223	5	66676091	66687234	58	93	79	61	150	69	137	289	570	604
Cisd2	858.085	0.471611	0.118695	3.97329	7.0887e-05	0.00130213	ENSMUSG00000028165	3	135406412	135423925	623	811	669	764	776	707	675	1143	1543	1144
Emp2	582.479	0.397072	0.0999363	3.97325	7.0898e-05	0.00130213	ENSMUSG00000022505	16	10281749	10313968	447	495	515	548	510	572	505	708	1013	646
Mrpl55	418.245	-0.450656	0.113576	-3.96788	7.25155e-05	0.00133041	ENSMUSG00000036860	11	59202486	59206134	451	495	517	577	288	365	319	310	536	399
Tmcc1	529.273	-0.60213	0.151847	-3.96537	7.3282e-05	0.00134303	ENSMUSG00000030126	6	116018611	116193486	688	747	625	658	366	343	474	393	474	569
Ankrd17	435.718	-0.392129	0.0989213	-3.96405	7.36878e-05	0.00134902	ENSMUSG00000055204	5	90227166	90366577	464	618	552	453	337	319	353	416	482	429
Herc3	537.286	0.548435	0.1384	3.96267	7.41169e-05	0.00135543	ENSMUSG00000029804	6	58831465	58920398	387	460	415	464	620	528	354	690	959	633
Lgmn	957.891	0.288488	0.0728099	3.96221	7.42591e-05	0.00135658	ENSMUSG00000021190	12	102394084	102439813	779	988	895	809	954	866	817	1137	1396	1097
Tro	22.8262	1.35234	0.341351	3.96172	7.44119e-05	0.00135792	ENSMUSG00000025272	X	150645304	150657583	12	17	12	8	22	28	14	43	55	27
Notch1	338.231	-0.722943	0.182611	-3.95893	7.5287e-05	0.00137242	ENSMUSG00000026923	2	26457903	26516663	428	544	410	436	189	268	318	203	297	319
Prdx1	2734.94	0.405587	0.102466	3.95825	7.55024e-05	0.00137488	ENSMUSG00000028691	4	116685544	116700822	2135	2652	2235	2378	2544	2205	2226	3436	4818	3521
Stard13	382.551	-0.632087	0.159755	-3.9566	7.60245e-05	0.00138292	ENSMUSG00000016128	5	151037510	151233836	421	594	571	411	243	320	344	285	380	295
Clec12a	26.5948	1.60499	0.405748	3.95563	7.63334e-05	0.00138706	ENSMUSG00000053063	6	129342691	129365303	15	11	8	15	27	19	16	55	85	33
Srpr	781.145	-0.283548	0.0716876	-3.95533	7.64279e-05	0.0013873	ENSMUSG00000032042	9	35200175	35247973	798	1005	878	907	638	645	657	730	906	748
Prag1	100.325	-0.713244	0.180381	-3.95409	7.68275e-05	0.00138994	ENSMUSG00000050271	8	36094828	36147787	111	169	140	119	62	97	71	86	100	62
Gm16092	15.6977	1.72486	0.436228	3.95404	7.68415e-05	0.00138994	ENSMUSG00000089714	1	85511133	85527161	4	6	13	4	18	9	23	31	27	24
Epn3	98.6609	-1.19521	0.30229	-3.95385	7.69033e-05	0.00138994	ENSMUSG00000010080	11	94489599	94499974	156	136	88	227	54	86	61	37	63	83
Sfrp2	5.11954	-2.38972	0.604431	-3.95366	7.69635e-05	0.00138994	ENSMUSG00000027996	3	83766321	83774316	8	15	9	10	1	0	1	2	4	4
Itga7	1455.91	0.481441	0.121772	3.95361	7.69796e-05	0.00138994	ENSMUSG00000025348	10	128933818	128958282	1092	1247	1316	1159	1305	1328	1099	1886	2326	2172
Gpr4	121.097	-0.889575	0.225028	-3.95318	7.71194e-05	0.00139057	ENSMUSG00000044317	7	19212538	19224174	129	235	135	195	80	87	113	66	86	98
Glp2r	6.83667	4.53349	1.14688	3.95288	7.7215e-05	0.00139057	ENSMUSG00000049928	11	67661502	67771153	1	1	0	0	7	5	2	20	26	13
Hspa8	8712.22	-0.842584	0.213181	-3.95243	7.7361e-05	0.00139057	ENSMUSG00000015656	9	40800984	40810087	12012	13919	10674	11973	4940	5987	8407	4895	6037	8603
Kcnv2	116.156	-0.585058	0.14803	-3.95228	7.74089e-05	0.00139057	ENSMUSG00000047298	19	27322588	27337179	127	139	161	167	87	103	64	94	123	115
Cyb5r1	279.273	0.630802	0.159606	3.95225	7.74208e-05	0.00139057	ENSMUSG00000026456	1	134405559	134411740	194	231	226	212	235	245	208	414	557	374
Klhl32	76.075	1.25712	0.318104	3.9519	7.7532e-05	0.0013911	ENSMUSG00000040387	4	24612554	24851124	39	44	32	56	45	61	60	100	208	167
Rab6a	1347.57	0.244614	0.0619232	3.95028	7.80603e-05	0.00139911	ENSMUSG00000030704	7	100607410	100641268	1047	1414	1221	1308	1255	1277	1274	1470	1979	1442
Tie1	598.885	-0.384381	0.0973794	-3.94725	7.90556e-05	0.00141547	ENSMUSG00000033191	4	118471191	118490061	686	762	729	668	492	529	456	519	644	559
Ttc27	70.5349	-0.680187	0.172336	-3.94686	7.91813e-05	0.00141624	ENSMUSG00000024078	17	74717750	74863570	66	116	88	106	64	54	46	52	67	58
Bag1	1445.22	-0.213385	0.0540801	-3.94572	7.95614e-05	0.00142001	ENSMUSG00000028416	4	40936398	40948294	1351	1785	1618	1722	1164	1180	1170	1422	1808	1486
Hdhd5	204.82	0.394149	0.0998955	3.94561	7.95969e-05	0.00142001	ENSMUSG00000058979	6	120509494	120531319	136	215	172	189	208	195	176	224	323	255
Ech1	12122.1	-0.351073	0.0889813	-3.94548	7.96413e-05	0.00142001	ENSMUSG00000053898	7	28825217	28832247	13529	17079	12758	13840	9363	9349	9500	11400	16684	10263
Ncoa2	684.54	-0.316257	0.0801897	-3.94387	8.01785e-05	0.0014281	ENSMUSG00000005886	1	13139105	13374083	729	919	723	819	483	530	570	616	911	689
Pln	79363.2	-0.190287	0.0482532	-3.9435	8.03005e-05	0.00142878	ENSMUSG00000038583	10	53337667	53345987	79465	99511	83936	89056	67647	66977	62441	75051	107313	76723
Col4a3bp	444.697	-0.392486	0.0995346	-3.94321	8.0397e-05	0.00142901	ENSMUSG00000021669	13	96542618	96640167	511	636	431	554	324	324	345	424	527	456
Fam216b	3.13452	4.88904	1.24001	3.94273	8.0559e-05	0.0014304	ENSMUSG00000045655	14	78081021	78089007	0	0	0	0	2	1	3	7	9	12
Ppargc1a	2975.44	-1.64556	0.417502	-3.94145	8.09915e-05	0.00143659	ENSMUSG00000029167	5	51454250	51567726	3631	6627	7221	3317	981	948	2803	1197	1386	2045
Fgf13	648.48	-0.437752	0.111075	-3.94104	8.113e-05	0.00143756	ENSMUSG00000031137	X	59062145	59568071	685	960	790	730	539	552	512	575	729	495
Spr-ps1	45.4831	1.09085	0.277024	3.93775	8.22482e-05	0.00145586	ENSMUSG00000068303	6	85152621	85156223	21	38	26	28	29	44	38	85	105	63
Zfp592	366.488	-0.464358	0.117961	-3.93654	8.26654e-05	0.00146173	ENSMUSG00000005621	7	80993681	81045164	397	563	434	413	248	257	328	344	393	345
Sem1	1072.68	0.380335	0.0966311	3.93595	8.28688e-05	0.00146182	ENSMUSG00000042541	6	6557294	6578663	729	1160	895	975	985	1055	857	1298	1860	1212
Pctp	61.7223	0.790561	0.200868	3.93572	8.29468e-05	0.00146182	ENSMUSG00000020553	11	89982665	90002894	39	42	48	46	69	79	58	91	85	61
Prob1	386.999	0.716196	0.181979	3.9356	8.29888e-05	0.00146182	ENSMUSG00000073600	18	35650351	35655238	261	287	297	299	317	307	292	544	839	597
Stbd1	234.415	1.24642	0.316709	3.93553	8.30123e-05	0.00146182	ENSMUSG00000047963	5	92603041	92606579	110	129	154	134	126	140	202	425	528	530
Slc25a35	57.9606	-0.754101	0.191809	-3.93152	8.44119e-05	0.00148494	ENSMUSG00000018740	11	68968131	68974365	68	86	74	85	51	47	39	45	42	45
NA	317.652	0.542844	0.138175	3.92867	8.54175e-05	0.00150108	ENSMUSG00000003178	NA	NA	NA	207	244	264	309	291	289	259	386	504	503
Gm14257	7.7666	3.31354	0.843511	3.92828	8.55573e-05	0.001502	ENSMUSG00000087616	2	155593565	155594475	1	0	3	1	5	6	5	16	14	31
NA	430.471	0.355103	0.0904075	3.9278	8.57274e-05	0.00150344	ENSMUSG00000052429	NA	NA	NA	328	397	358	431	430	386	390	446	638	576
Gbp2	225.345	-0.685023	0.174446	-3.92685	8.60668e-05	0.00150785	ENSMUSG00000028270	3	142620602	142638008	278	355	325	237	182	179	114	232	236	152
Gm14326	202.921	0.87282	0.222346	3.92551	8.6546e-05	0.00151469	ENSMUSG00000078862	2	177935993	177957297	111	190	134	127	173	150	149	366	383	331
Dgat2	2698.72	-0.51898	0.132249	-3.92426	8.69966e-05	0.00152102	ENSMUSG00000030747	7	99153658	99182719	3381	4258	2938	2957	1885	1585	2163	2529	3538	2383
Gm11408	5103.87	-0.65319	0.166478	-3.92358	8.72432e-05	0.00152377	ENSMUSG00000083076	4	80003396	80003914	6294	6959	6296	7168	4385	4278	4232	3299	4934	3371
Supt3	186.1	0.632641	0.161348	3.92097	8.81932e-05	0.00153879	ENSMUSG00000038954	17	44777152	45119290	117	175	138	149	141	178	143	265	350	274
2510009E07Rik	352.781	0.570594	0.145586	3.91929	8.88107e-05	0.00154799	ENSMUSG00000043391	16	21649045	21694665	233	363	260	275	349	298	254	509	617	484
Mrpl37	659.29	-0.253342	0.0646639	-3.91783	8.93515e-05	0.00155583	ENSMUSG00000028622	4	107055874	107066868	657	855	761	724	549	571	495	609	823	661
Capn5	23.0935	1.49634	0.382022	3.9169	8.96937e-05	0.00155985	ENSMUSG00000035547	7	98121559	98178274	4	10	11	21	28	32	12	37	53	32
Gm3047	3.86413	5.18702	1.32433	3.91671	8.97651e-05	0.00155985	ENSMUSG00000090472	14	4555405	4562747	0	0	0	0	2	1	1	11	12	16
Kcna4	23.5649	1.45665	0.37207	3.91499	9.04074e-05	0.00156942	ENSMUSG00000042604	2	107290639	107298502	10	7	8	22	35	33	15	33	33	41
Eif4ebp2	342.522	-0.324473	0.0828906	-3.91447	9.06034e-05	0.00157122	ENSMUSG00000020091	10	61428491	61452661	361	463	385	393	250	255	278	320	458	336
Flt4	184.914	-0.586274	0.149811	-3.91344	9.09906e-05	0.00157634	ENSMUSG00000020357	11	49609263	49652739	198	256	250	243	140	159	158	132	160	163
Clec1a	144.986	-0.524555	0.134063	-3.91275	9.12502e-05	0.00157924	ENSMUSG00000033082	6	129424772	129452000	144	207	193	185	117	108	104	148	133	129
Hpcal1	126.931	-0.797254	0.203847	-3.91104	9.18978e-05	0.00158884	ENSMUSG00000071379	12	17690856	17791933	108	181	237	177	65	78	94	103	119	136
Lrch1	191.886	-0.498404	0.127447	-3.91069	9.20318e-05	0.00158955	ENSMUSG00000068015	14	74754675	74947876	193	298	215	253	146	145	172	153	197	173
Sms	601.747	0.395647	0.101183	3.91023	9.22082e-05	0.00159099	ENSMUSG00000071708	X	157443855	157492287	420	579	590	494	515	573	501	725	1025	756
Aldh6a1	2821.26	-0.28713	0.0734361	-3.90993	9.23212e-05	0.00159133	ENSMUSG00000021238	12	84430717	84451004	2999	3809	3212	2968	2214	2360	2149	2782	3681	2559
Thap4	264.428	-0.431942	0.110541	-3.90751	9.32508e-05	0.00160574	ENSMUSG00000026279	1	93701935	93754864	288	334	330	327	221	217	216	213	269	251
Lbh	7515.6	0.58863	0.150653	3.9072	9.33713e-05	0.00160619	ENSMUSG00000024063	17	72918305	72941942	5353	6325	4928	7086	8590	8519	5665	9838	13071	7169
Abi1	400.115	0.665256	0.170306	3.90623	9.37472e-05	0.00161104	ENSMUSG00000058835	2	22940073	23040241	276	369	297	277	290	343	331	593	755	619
Ogg1	43.7837	0.980158	0.251185	3.90213	9.53507e-05	0.00163695	ENSMUSG00000030271	6	113326972	113335068	21	34	32	28	41	35	33	71	103	61
Ces1h	6.95149	4.55091	1.16673	3.90058	9.59644e-05	0.00164583	ENSMUSG00000074156	8	93351843	93379725	0	0	0	2	5	4	3	15	25	23
Gfra2	22.2355	1.17838	0.30225	3.8987	9.6709e-05	0.00165541	ENSMUSG00000022103	14	70890120	70979838	12	12	11	17	25	25	18	26	36	45
Hspa5	6045.26	-0.761955	0.195439	-3.89869	9.67162e-05	0.00165541	ENSMUSG00000026864	2	34771970	34777547	7736	9208	6025	9976	3810	4072	5771	3874	4755	5631
Gm8237	9.274	2.87566	0.737928	3.89694	9.74166e-05	0.00166573	ENSMUSG00000090707	14	5857918	5880382	1	1	2	4	2	8	9	23	19	29
Evc	47.2561	0.891682	0.228831	3.89668	9.75218e-05	0.00166586	ENSMUSG00000029122	5	37289098	37336894	29	31	26	43	47	46	33	62	101	73
Ybx2	96.654	-1.13949	0.292629	-3.89397	9.86155e-05	0.00168286	ENSMUSG00000018554	11	69935796	69941605	115	111	203	155	72	77	67	61	72	32
Fv1	79.5115	-0.929376	0.238787	-3.89207	9.93932e-05	0.00169444	ENSMUSG00000070583	4	147868979	147870358	125	160	74	98	47	49	46	70	54	85
Zfp990	16.849	2.26024	0.580828	3.8914	9.9666e-05	0.00169625	ENSMUSG00000078503	4	145510759	145539188	1	1	9	10	34	29	24	10	31	16
NA	11.6837	2.76407	0.710315	3.89133	9.96975e-05	0.00169625	ENSMUSG00000091256	NA	NA	NA	2	5	3	1	6	4	7	27	49	27
Angptl2	999.404	0.352067	0.0905115	3.88975	0.000100347	0.00170559	ENSMUSG00000004105	2	33216069	33247717	848	906	891	859	879	915	826	1187	1534	1357
Pnn	392.036	-0.454191	0.116781	-3.88925	0.000100553	0.00170741	ENSMUSG00000020994	12	59066884	59073998	455	607	373	490	309	293	315	360	423	353
Rps6ka5	105.468	0.87199	0.224226	3.88889	0.000100704	0.00170828	ENSMUSG00000021180	12	100548439	100726983	56	86	70	80	108	92	61	142	249	165
Max	438.759	-0.705558	0.181458	-3.88827	0.000100962	0.00170947	ENSMUSG00000059436	12	76937269	76962201	553	694	528	569	253	319	442	324	358	371
Gga2	458.661	0.895224	0.230248	3.88808	0.000101041	0.00170947	ENSMUSG00000030872	7	121986722	122021222	283	354	308	298	307	326	377	692	1040	840
Celsr2	70.7331	-1.12324	0.288899	-3.888	0.000101075	0.00170947	ENSMUSG00000068740	3	108390851	108415552	100	98	138	88	52	64	47	37	32	45
Aldh1l2	149.932	-0.660503	0.170086	-3.88335	0.000103029	0.0017408	ENSMUSG00000020256	10	83487450	83534140	169	268	183	174	113	97	138	92	166	125
Myo5b	493.121	-0.594664	0.153347	-3.87789	0.000105365	0.00177852	ENSMUSG00000025885	18	74440936	74771493	567	680	620	666	377	418	442	380	430	364
Pdlim5	9625.53	0.436453	0.112556	3.87765	0.000105472	0.00177857	ENSMUSG00000028273	3	142239590	142395696	6112	7799	9629	9069	8685	8931	9433	11702	14512	12009
Spcs3	698.982	0.269975	0.0696286	3.87735	0.000105599	0.00177884	ENSMUSG00000054408	8	54520433	54529998	554	708	659	636	607	619	650	785	1095	821
C530008M17Rik	12.5291	-1.46937	0.378984	-3.87713	0.000105696	0.00177884	ENSMUSG00000036377	5	76656512	76873554	18	24	18	24	5	2	6	14	9	9
Rnf165	9.83965	1.98498	0.512146	3.87582	0.000106266	0.00178666	ENSMUSG00000025427	18	77456110	77565147	0	6	3	6	11	10	7	19	21	20
Tinagl1	566.106	-1.14221	0.294789	-3.87466	0.000106774	0.00179345	ENSMUSG00000028776	4	130164454	130175122	745	1075	860	792	265	305	617	236	297	490
Ptbp1	235.919	-0.37273	0.0962113	-3.87408	0.00010703	0.00179598	ENSMUSG00000006498	10	79854427	79864771	244	328	286	264	188	203	177	194	273	240
Spry1	287.895	-0.47159	0.121752	-3.87336	0.000107347	0.00179954	ENSMUSG00000037211	3	37639947	37644598	346	447	325	302	211	208	239	243	370	243
Gm11730	20.1574	-1.49723	0.386621	-3.87261	0.000107677	0.0018033	ENSMUSG00000087057	11	117094948	117097067	43	28	33	28	7	4	18	9	13	19
Cds2	2894.19	1.11215	0.287223	3.87209	0.000107907	0.00180538	ENSMUSG00000058793	2	132263148	132312050	1585	2299	1262	1905	2072	1932	1819	5227	7776	5045
Apex2	62.0647	-0.835311	0.21576	-3.87148	0.000108177	0.00180812	ENSMUSG00000025269	X	150519519	150589868	81	102	75	87	44	34	63	38	64	39
Sumf1	179.828	0.515418	0.133179	3.8701	0.000108789	0.00181659	ENSMUSG00000030101	6	108107028	108185582	115	165	149	162	161	177	133	214	313	265
Gm16253	12.902	1.50747	0.389693	3.86836	0.000109571	0.00182786	ENSMUSG00000087610	3	96576984	96580663	7	8	3	7	16	16	15	19	18	20
Fgd2	12.6522	1.6621	0.429869	3.86654	0.000110392	0.0018388	ENSMUSG00000024013	17	29360914	29379660	5	8	5	5	13	14	7	25	32	19
Tacc2	4293.12	-0.345472	0.0893518	-3.86643	0.000110442	0.0018388	ENSMUSG00000030852	7	130577438	130764785	4171	6232	5196	4708	3313	3457	3540	4172	5234	3661
Helz	364.988	-0.489185	0.126553	-3.86547	0.000110876	0.00184423	ENSMUSG00000020721	11	107547930	107693826	407	596	431	383	266	270	313	317	365	352
Mapk10	358.698	0.859339	0.222392	3.86408	0.000111508	0.00185294	ENSMUSG00000046709	5	102907948	103211334	159	287	250	305	262	291	278	580	695	640
H2-Aa	235.032	-1.33374	0.345281	-3.86278	0.000112102	0.001861	ENSMUSG00000036594	17	34282744	34287827	446	507	146	413	182	115	51	136	185	228
Mtfr1	450.168	-0.347182	0.0898928	-3.86217	0.000112383	0.00186386	ENSMUSG00000027601	3	19187327	19220817	486	598	509	523	399	378	343	411	512	396
Nudt13	237.798	0.48383	0.125301	3.86134	0.000112766	0.0018684	ENSMUSG00000021809	14	20294697	20317578	152	233	178	231	254	228	184	291	421	270
Stoml1	80.7251	0.750567	0.194426	3.86042	0.000113191	0.00187363	ENSMUSG00000032333	9	58253164	58262520	39	76	72	51	77	84	66	110	169	92
Wisp1	21.9243	1.51928	0.393774	3.85826	0.000114199	0.00188848	ENSMUSG00000005124	15	66891320	66923201	7	8	16	11	35	30	27	22	18	40
Setbp1	206.222	-0.540079	0.139996	-3.85782	0.000114401	0.00189	ENSMUSG00000024548	18	78750380	79109391	238	291	216	295	182	148	160	178	184	187
Fam46a	232.383	-1.34941	0.349909	-3.85646	0.000115042	0.00189875	ENSMUSG00000032265	9	85320439	85327348	253	319	606	316	117	110	246	78	125	151
Gm13111	64.3885	-0.670311	0.17401	-3.85215	0.000117087	0.00193064	ENSMUSG00000085069	4	154637576	154644724	76	109	69	87	41	56	48	42	66	61
Mgea5	999.903	-0.336158	0.0873035	-3.85045	0.000117899	0.00194216	ENSMUSG00000025220	19	45750261	45783520	1073	1466	1034	1134	744	792	673	971	1260	1090
Flvcr2	36.6364	-1.1556	0.300254	-3.84875	0.000118724	0.00195386	ENSMUSG00000034258	12	85746539	85813585	42	68	67	48	29	25	26	22	35	9
2018-09-11	248.71	-0.465103	0.120859	-3.84832	0.000118932	0.00195521	ENSMUSG00000058013	5	93093437	93176447	266	403	265	296	166	194	217	209	295	224
Znrf2	458.8	0.483926	0.125757	3.84811	0.000119034	0.00195521	ENSMUSG00000058446	6	54816916	54893500	377	453	352	338	400	394	382	580	850	604
Spsb1	360.673	-0.775978	0.201672	-3.84772	0.000119225	0.00195645	ENSMUSG00000039911	4	149896283	149955043	437	595	556	385	209	243	369	228	321	292
Pon3	340.286	0.631952	0.164291	3.84654	0.000119798	0.00196161	ENSMUSG00000029759	6	5220852	5256286	199	274	305	276	283	278	278	515	624	487
Ulk3	69.5744	0.762166	0.198145	3.84651	0.000119814	0.00196161	ENSMUSG00000032308	9	57589452	57596233	40	52	52	59	72	62	50	79	144	113
Cox5b	3329.29	-0.419786	0.109141	-3.84628	0.000119923	0.00196161	ENSMUSG00000061518	1	36691449	36693681	3598	4890	3913	3742	2685	2856	2778	2812	3842	2590
Ebpl	31.4224	0.973575	0.253131	3.84613	0.000119998	0.00196161	ENSMUSG00000021928	14	61331742	61360439	18	30	15	20	30	33	27	40	72	42
Lrp5	515.772	-0.559367	0.145489	-3.84475	0.000120676	0.00197081	ENSMUSG00000024913	19	3584828	3686564	613	665	611	722	365	431	468	368	477	462
Syt12	17.2267	-1.35915	0.353696	-3.84272	0.00012168	0.00198237	ENSMUSG00000049303	19	4445908	4477447	22	32	37	21	5	10	11	5	16	18
Aff3	23.7786	1.4155	0.368388	3.84241	0.00012183	0.00198237	ENSMUSG00000037138	1	38177326	38664955	13	13	6	17	30	34	10	34	57	33
Amd1	914.979	-0.717886	0.186834	-3.84238	0.000121846	0.00198237	ENSMUSG00000075232	10	40287458	40302186	1159	1505	1274	973	530	458	737	665	934	1113
Myrf	28.181	-1.41652	0.368673	-3.84221	0.000121929	0.00198237	ENSMUSG00000036098	19	10208272	10240748	37	49	46	52	18	20	27	8	16	8
Sbf2	729.557	-0.373995	0.0973402	-3.84215	0.000121963	0.00198237	ENSMUSG00000038371	7	110308013	110614922	778	980	906	802	637	532	611	662	829	647
Ccbe1	54.9163	-1.57025	0.408878	-3.8404	0.000122833	0.00199461	ENSMUSG00000046318	18	66045302	66302739	113	127	46	86	34	27	53	21	19	19
Gm5879	234.946	0.910056	0.237027	3.83946	0.000123303	0.00199832	ENSMUSG00000068262	6	87764996	87766204	135	176	143	180	219	198	141	276	493	504
Tfrc	1289.64	1.54093	0.401355	3.83932	0.000123375	0.00199832	ENSMUSG00000022797	16	32608920	32632794	348	304	1076	717	1896	1473	844	2348	2751	1450
Mylk4	2783.42	-0.725936	0.189083	-3.83925	0.000123412	0.00199832	ENSMUSG00000044951	13	32700834	32783954	2957	3781	4604	3624	2094	1737	2752	2022	2497	1898
Thsd4	87.4978	1.10763	0.288939	3.83345	0.000126357	0.00204379	ENSMUSG00000032289	9	59966931	60522046	34	66	62	53	58	82	56	181	187	140
Dcn	7094.65	0.412188	0.107535	3.83306	0.000126558	0.00204379	ENSMUSG00000019929	10	97479609	97518143	4985	6418	6759	6148	7926	5949	5626	8743	11313	8577
Wasf2	646.597	-0.44732	0.116702	-3.83302	0.000126579	0.00204379	ENSMUSG00000028868	4	133130505	133199756	652	909	906	698	438	468	562	535	755	659
Vwa3a	34.8249	-1.57163	0.410143	-3.8319	0.000127159	0.00205122	ENSMUSG00000030889	7	120739318	120805742	36	71	44	89	19	29	24	19	14	6
Gm26384	56.4346	1.30653	0.341121	3.83013	0.000128078	0.0020641	ENSMUSG00000076137	17	21284103	21284212	26	33	26	39	36	46	33	91	171	107
Metap1d	442.727	0.806211	0.210508	3.82984	0.000128229	0.00206458	ENSMUSG00000041921	2	71453276	71525194	294	406	291	268	371	381	283	758	904	664
Phactr2	484.907	-0.410196	0.10714	-3.82862	0.000128865	0.00207287	ENSMUSG00000062866	10	13207717	13474412	500	684	509	651	423	358	383	467	512	426
Rabgap1l	965.859	0.896027	0.234071	3.82802	0.000129178	0.00207595	ENSMUSG00000026721	1	160219174	160793211	482	733	880	528	832	814	761	1257	2728	1209
Spsb2	15.2988	1.34621	0.351742	3.82728	0.000129566	0.00207845	ENSMUSG00000038451	6	124808661	124810619	7	9	9	8	16	12	15	23	35	25
Strbp	125.422	0.812052	0.212176	3.82726	0.000129576	0.00207845	ENSMUSG00000026915	2	37483228	37703859	55	101	87	116	99	103	106	192	260	190
Sh2d3c	227.913	-0.7825	0.204473	-3.82692	0.000129756	0.00207939	ENSMUSG00000059013	2	32721055	32755512	306	329	277	331	133	172	192	133	162	257
Top1mt	41.0125	-0.805936	0.210816	-3.82293	0.000131877	0.00211138	ENSMUSG00000000934	15	75657035	75678800	43	77	50	58	23	35	32	32	41	27
Zfp931	101.727	0.870088	0.227619	3.82257	0.000132067	0.00211245	ENSMUSG00000078861	2	178067695	178078476	50	80	75	77	97	79	67	136	233	176
Slfn5	1001.48	-0.57491	0.150431	-3.82175	0.000132509	0.00211755	ENSMUSG00000054404	11	82951349	82964840	1161	1576	1053	1348	692	726	962	823	915	846
Cenpi	3.60748	4.31124	1.1282	3.82134	0.000132731	0.00211794	ENSMUSG00000031262	X	134308084	134362639	0	0	0	1	4	7	4	4	9	8
Phf3	547.098	-0.40006	0.104694	-3.82124	0.000132782	0.00211794	ENSMUSG00000048874	1	30802339	30873921	536	806	634	663	444	455	451	497	543	505
Gm13481	15.1037	1.72081	0.450902	3.81639	0.000135421	0.00215803	ENSMUSG00000086353	2	48062548	48457245	9	5	6	6	18	10	8	32	39	26
Pde1c	714.634	-0.544581	0.142746	-3.81502	0.000136169	0.00216702	ENSMUSG00000004347	6	56069804	56569103	808	1149	668	1011	555	610	575	519	774	579
Cysltr1	34.1121	1.2928	0.338882	3.8149	0.000136238	0.00216702	ENSMUSG00000052821	X	106574346	106603679	12	12	18	33	48	36	19	60	59	52
Wdr6	77.91	1.10673	0.290145	3.8144	0.000136513	0.00216936	ENSMUSG00000066357	9	108572311	108578739	33	51	57	49	96	119	35	125	155	79
Itgav	313.56	0.553959	0.145316	3.81209	0.000137798	0.00218775	ENSMUSG00000027087	2	83724397	83806916	209	254	288	254	234	323	256	436	558	414
Tprkb	143.329	0.493876	0.129628	3.80997	0.000138986	0.00220456	ENSMUSG00000054226	6	85911865	85930284	110	128	122	113	158	130	113	169	257	168
Atg7	124.079	-0.523363	0.137412	-3.80872	0.000139688	0.0022127	ENSMUSG00000030314	6	114643097	114860614	138	188	174	124	88	93	93	96	155	118
1700017B05Rik	77.0479	-0.669746	0.175851	-3.8086	0.000139757	0.0022127	ENSMUSG00000032300	9	57253117	57262612	93	90	127	95	53	51	47	57	101	74
Gm13054	7.42978	2.72366	0.71555	3.80639	0.00014101	0.00223047	ENSMUSG00000086806	4	148001091	148004014	1	3	3	0	10	19	8	4	15	11
9330158H04Rik	134.067	-0.920724	0.241949	-3.80544	0.00014155	0.00223694	ENSMUSG00000073154	6	36209620	36390191	166	223	187	191	98	125	113	65	88	83
Akr1e1	144.697	-1.44078	0.378666	-3.80487	0.000141879	0.00224006	ENSMUSG00000045410	13	4590750	4609174	288	360	134	175	57	82	43	151	47	134
Calr3	606.283	1.76403	0.463757	3.80379	0.0001425	0.0022478	ENSMUSG00000019732	8	72424176	72443870	149	170	408	290	468	366	352	1136	1888	1329
Shisa6	15.7188	-2.09076	0.549742	-3.80317	0.000142856	0.00225134	ENSMUSG00000053930	11	66211725	66525964	19	20	50	29	11	9	4	0	5	11
Col4a4	64.2715	0.756547	0.198948	3.80274	0.000143105	0.00225318	ENSMUSG00000067158	1	82448423	82586849	37	41	53	56	58	68	47	87	108	105
2210418O10Rik	23.8517	1.24417	0.327416	3.79997	0.000144714	0.00227641	ENSMUSG00000078894	2	176226569	176240328	12	11	18	13	25	15	21	35	60	40
Tmem41a	91.5894	0.734208	0.193458	3.79517	0.00014754	0.00231641	ENSMUSG00000022856	16	21934327	21947552	52	76	76	67	86	84	78	123	213	98
Arfgef2	609.874	-0.249587	0.0657671	-3.79501	0.000147636	0.00231641	ENSMUSG00000074582	2	166805588	166898052	587	765	735	682	500	503	469	580	782	607
Thap2	126.985	-0.636262	0.167668	-3.79476	0.000147784	0.00231641	ENSMUSG00000020137	10	115368404	115384443	165	183	119	194	95	81	110	92	130	116
S1pr2	57.3169	0.827911	0.218173	3.79474	0.000147799	0.00231641	ENSMUSG00000043895	9	20962361	20976781	29	53	39	42	63	44	50	74	134	70
Phyhd1	15.7127	-1.45246	0.383013	-3.7922	0.000149318	0.00233808	ENSMUSG00000079484	2	30266203	30282149	33	28	26	15	9	6	13	5	10	12
Cmtm7	87.1468	0.728629	0.192232	3.79035	0.000150432	0.00235338	ENSMUSG00000032436	9	114756836	114781856	58	72	53	75	62	92	72	109	160	148
Lrtm2	7.28958	4.60053	1.21403	3.78945	0.000150979	0.00235946	ENSMUSG00000055003	6	119315133	119330766	0	0	2	0	3	6	5	7	17	39
Rom1	196.771	0.656276	0.173194	3.78926	0.000151097	0.00235946	ENSMUSG00000071648	19	8927382	8929356	138	111	159	187	199	176	199	260	364	212
Fubp1	591.723	-0.486291	0.128351	-3.78875	0.000151406	0.00236213	ENSMUSG00000028034	3	152210422	152236826	708	907	651	667	434	427	506	489	566	631
Alpk2	1356.94	-0.406878	0.107417	-3.78785	0.000151954	0.00236852	ENSMUSG00000032845	18	65265529	65393888	1269	1678	1852	1740	1153	1043	1029	1279	1379	1311
Ndufv3	1871.9	-0.420059	0.110917	-3.78713	0.000152396	0.00237138	ENSMUSG00000024038	17	31520115	31531326	1952	2568	2210	2340	1523	1710	1502	1595	2074	1443
Gm3149	3.97877	4.47366	1.18129	3.7871	0.000152415	0.00237138	ENSMUSG00000079389	14	4317283	4325721	1	0	0	0	2	4	3	6	12	15
Aldh5a1	301.096	-0.466547	0.123278	-3.78452	0.000154005	0.00239394	ENSMUSG00000035936	13	24907579	24937661	340	404	314	421	274	242	228	247	328	245
Uba3	861.613	0.359178	0.0949662	3.78217	0.00015547	0.00241452	ENSMUSG00000030061	6	97183670	97205647	668	794	732	830	794	741	709	1101	1446	1017
NA	32.4368	-1.10685	0.292747	-3.78092	0.00015625	0.00242442	ENSMUSG00000073474	NA	NA	NA	42	67	50	37	16	24	32	16	20	22
Eps8	140.75	-0.764568	0.202307	-3.77925	0.000157303	0.00243855	ENSMUSG00000015766	6	137477245	137654876	134	262	242	136	95	107	104	111	112	126
Gm13528	12.2823	1.85004	0.489597	3.77871	0.000157645	0.00244164	ENSMUSG00000085087	2	33177902	33181881	2	6	9	3	9	9	15	16	29	31
Slc45a4	132.25	0.829921	0.219695	3.77761	0.000158343	0.00245024	ENSMUSG00000079020	15	73577424	73645762	62	98	114	99	135	130	93	183	327	142
Kank3	219.931	-0.562428	0.148897	-3.77728	0.000158547	0.00245118	ENSMUSG00000042099	17	33810520	33822918	221	303	355	240	161	187	159	165	218	219
Myocd	636.731	-0.548975	0.145455	-3.7742	0.00016052	0.00247944	ENSMUSG00000020542	11	65176561	65269989	813	968	576	871	458	402	457	592	880	513
Mmp2	692.928	0.646304	0.171286	3.77324	0.000161142	0.00248362	ENSMUSG00000031740	8	92827291	92853420	405	448	716	546	667	652	549	908	1109	1090
Pik3r3	194.684	0.661023	0.175192	3.77313	0.00016121	0.00248362	ENSMUSG00000028698	4	116221618	116303056	137	130	124	199	199	227	142	278	302	240
Mpzl3	38.6744	0.978431	0.259319	3.77308	0.000161247	0.00248362	ENSMUSG00000070305	9	45055186	45077436	14	33	28	27	45	28	33	65	79	49
Adgrl1	195.091	-0.672707	0.1783	-3.77288	0.000161372	0.00248362	ENSMUSG00000013033	8	83900105	83941954	199	235	352	241	147	153	145	141	231	134
Gna12	1393.68	-0.390987	0.103643	-3.77244	0.000161661	0.00248583	ENSMUSG00000000149	5	140758408	140830431	1543	1904	1419	1808	1047	1152	1194	1208	1722	1148
Cfap52	3.75887	4.39361	1.16506	3.77113	0.000162513	0.00249668	ENSMUSG00000020904	11	67924806	67965651	0	1	0	0	2	4	3	9	9	12
Baz1b	674.57	-0.369807	0.0981079	-3.7694	0.000163643	0.00251179	ENSMUSG00000002748	5	135187264	135246129	728	979	741	760	556	523	569	612	703	653
Angel1	71.2618	0.806083	0.213886	3.76874	0.000164071	0.00251609	ENSMUSG00000021257	12	86700502	86726460	36	60	52	56	61	72	52	92	116	139
Clec4f	8.36973	4.23537	1.12443	3.76669	0.000165423	0.00253456	ENSMUSG00000014542	6	83644542	83656187	0	1	2	0	3	2	3	16	37	32
Fndc5	3435.67	-0.85349	0.226611	-3.76632	0.000165674	0.00253614	ENSMUSG00000001334	4	129136999	129144593	4131	5149	4679	5314	2727	3013	2977	2028	2345	1893
Galns	53.2952	0.746265	0.198161	3.76596	0.000165911	0.00253749	ENSMUSG00000015027	8	122578242	122611463	36	31	45	43	48	64	43	70	95	69
Akr1b10	693.726	0.318816	0.0846868	3.76465	0.000166784	0.00254856	ENSMUSG00000061758	6	34384218	34396950	506	701	636	647	619	666	536	792	1129	886
Ttc16	10.2462	2.55324	0.678863	3.76105	0.000169199	0.00258165	ENSMUSG00000039021	2	32757026	32775633	2	5	3	1	3	6	9	21	33	29
Epc1	281.839	-0.47569	0.12648	-3.76098	0.000169252	0.00258165	ENSMUSG00000024240	18	6435951	6516108	314	423	357	298	206	211	242	209	302	297
Dock5	171.719	-0.432907	0.115133	-3.76005	0.000169882	0.00258895	ENSMUSG00000044447	14	67752135	67933442	174	202	217	240	133	142	128	148	210	151
Kcnk3	1722.06	-0.533329	0.141886	-3.75886	0.000170687	0.00259891	ENSMUSG00000049265	5	30588170	30625271	1874	2068	1997	2720	1403	1458	1391	1405	1717	1304
Atp1b1	2983.62	0.335098	0.0891835	3.7574	0.000171687	0.0026118	ENSMUSG00000026576	1	164437109	164458355	2247	2746	2576	3022	2787	2508	2474	3589	4709	3885
Kat6a	636.984	-0.437283	0.116451	-3.75508	0.000173285	0.00263369	ENSMUSG00000031540	8	22859535	22943259	685	929	772	719	510	484	567	502	638	629
Lrrc75b	24.4535	1.53083	0.407729	3.75453	0.000173664	0.00263369	ENSMUSG00000046807	10	75550123	75560330	10	20	13	5	18	28	15	31	78	45
Zdhhc9	574.027	0.469376	0.125018	3.75448	0.000173701	0.00263369	ENSMUSG00000036985	X	48171969	48208878	440	522	472	480	453	490	485	780	1001	788
Ugcg	217.83	-0.501785	0.133652	-3.75442	0.000173741	0.00263369	ENSMUSG00000028381	4	59189257	59222833	210	305	296	277	158	146	201	168	232	218
Plekhm2	947.801	-0.541648	0.144321	-3.75307	0.00017468	0.00264557	ENSMUSG00000028917	4	141625734	141664899	1056	1355	1258	1119	694	884	811	723	921	714
Ptpru	18.6839	-1.20372	0.320797	-3.75228	0.000175232	0.00264779	ENSMUSG00000028909	4	131768457	131838288	29	30	22	34	9	20	9	12	13	10
Vwf	243.286	-0.808527	0.215478	-3.75224	0.00017526	0.00264779	ENSMUSG00000001930	6	125546774	125686679	224	487	411	242	188	213	144	142	270	171
Il1f9	3.75951	4.38581	1.16887	3.7522	0.000175291	0.00264779	ENSMUSG00000044103	2	24186476	24193568	1	0	0	0	3	2	4	7	10	13
Yjefn3	21.7292	-0.996288	0.26568	-3.74995	0.00017687	0.00266929	ENSMUSG00000048967	8	69887788	69902712	36	30	26	34	14	15	12	16	22	15
Gm16284	24.1649	1.5318	0.408543	3.74943	0.000177235	0.00267244	ENSMUSG00000086235	1	8468426	8468825	4	21	10	13	12	29	32	35	71	28
Clec3b	255.985	0.451885	0.120537	3.74894	0.000177584	0.00267534	ENSMUSG00000025784	9	123150946	123157432	192	216	228	223	270	240	214	258	381	383
Gipc1	220.88	0.441551	0.117802	3.74824	0.000178079	0.00268044	ENSMUSG00000019433	8	83652677	83664694	146	205	209	190	181	211	188	272	378	290
Ppl	44.9925	-0.804931	0.214829	-3.74686	0.000179065	0.00269291	ENSMUSG00000039457	16	5086291	5132421	46	92	60	53	29	40	31	28	46	35
Wdr82	447.882	-0.331663	0.0885371	-3.74604	0.000179649	0.00269931	ENSMUSG00000020257	9	106170928	106191139	419	643	485	565	321	329	351	428	571	477
Bgn	2139.82	0.424873	0.113466	3.7445	0.000180754	0.00271189	ENSMUSG00000031375	X	73483602	73495933	1459	1685	2096	2030	2000	2125	1793	2669	3052	2836
Parp14	335.375	-0.581802	0.155378	-3.74443	0.000180803	0.00271189	ENSMUSG00000034422	16	35832874	35871544	414	523	397	384	246	235	239	390	311	255
Acad11	1647.41	-0.398958	0.106556	-3.74411	0.000181036	0.002713	ENSMUSG00000090150	9	104063377	104127725	1805	2303	1865	1940	1347	1508	1231	1449	1994	1261
Tle1	81.5923	-0.64856	0.173245	-3.74361	0.000181399	0.00271605	ENSMUSG00000008305	4	72117142	72200919	89	142	99	99	58	61	71	61	68	77
Zfp608	126.303	1.1039	0.294915	3.74311	0.000181753	0.00271899	ENSMUSG00000052713	18	54888045	54990180	55	87	110	56	182	158	56	185	270	143
Aplnr	293.193	1.15154	0.307692	3.74252	0.000182181	0.002723	ENSMUSG00000044338	2	85136225	85139923	174	210	172	137	445	446	114	451	572	265
Amigo2	31.1413	-1.02098	0.272851	-3.7419	0.000182634	0.00272566	ENSMUSG00000048218	15	97244125	97247287	40	51	59	32	19	23	27	20	22	19
Flnb	456.738	-1.01518	0.271306	-3.74184	0.000182678	0.00272566	ENSMUSG00000025278	14	7817957	7951588	634	876	705	478	245	300	474	237	253	367
Rap2c	368.025	0.364974	0.0975984	3.73955	0.000184351	0.00274823	ENSMUSG00000050029	X	51003912	51018018	262	359	286	387	366	348	306	428	589	430
Fkbp9	1343.07	0.24564	0.0656941	3.73915	0.000184644	0.00275019	ENSMUSG00000029781	6	56832059	56879358	1065	1396	1243	1266	1291	1162	1107	1487	1964	1723
Myadm	2010.66	-0.415135	0.111047	-3.73839	0.000185204	0.00275614	ENSMUSG00000068566	7	3289080	3300442	2257	2581	2302	2544	1566	1579	1798	1699	1971	1953
Ikbkg	547.362	0.751675	0.201116	3.73751	0.00018585	0.00276334	ENSMUSG00000004221	X	74393290	74453854	362	472	331	434	398	431	427	758	1194	932
Col14a1	109.365	0.712325	0.190632	3.73666	0.000186484	0.00277037	ENSMUSG00000022371	15	55307750	55520803	70	81	96	78	97	82	89	154	209	177
Hyou1	440.811	-0.692858	0.185455	-3.736	0.000186972	0.00277521	ENSMUSG00000032115	9	44379490	44392369	606	687	457	590	287	248	395	307	387	495
Trit1	58.76	0.751857	0.201261	3.73574	0.000187163	0.00277564	ENSMUSG00000028653	4	123016597	123054949	33	49	44	47	52	59	41	76	124	87
NA	472.406	0.494302	0.13238	3.73397	0.000188482	0.00279277	ENSMUSG00000029142	NA	NA	NA	366	426	370	395	415	378	394	545	907	691
Plxnb2	1319.63	0.309033	0.082793	3.7326	0.000189511	0.00280359	ENSMUSG00000036606	15	89155549	89180788	1104	1312	1170	1146	1214	1262	1109	1562	2209	1396
Rpp25	15.2669	1.46849	0.393427	3.73256	0.00018954	0.00280359	ENSMUSG00000062309	9	57504026	57505448	4	8	9	10	15	12	12	29	40	22
A230004M16Rik	3.03263	4.83682	1.29612	3.73177	0.000190137	0.00280998	ENSMUSG00000087306	11	41710342	41973117	0	0	0	0	2	0	4	7	10	10
Atn1	467.873	-0.424491	0.113787	-3.73058	0.00019104	0.00282089	ENSMUSG00000004263	6	124742544	124756524	529	561	520	646	364	383	400	400	488	425
Galk2	128.595	0.868068	0.232888	3.72741	0.000193456	0.0028541	ENSMUSG00000027207	2	125859109	125984299	85	111	67	92	121	99	81	214	248	222
Frk	24.2566	1.63187	0.437906	3.72652	0.00019414	0.00286173	ENSMUSG00000019779	10	34483399	34611278	3	12	13	17	28	29	8	40	48	56
Rexo1	156.177	-0.469367	0.125961	-3.72629	0.000194322	0.00286194	ENSMUSG00000047417	10	80540922	80561560	159	204	203	201	125	129	130	138	160	127
Fermt2	2125.77	-0.441371	0.118463	-3.7258	0.000194694	0.00286495	ENSMUSG00000037712	14	45458795	45530118	2188	2817	2617	2751	1784	1837	1779	1719	2016	1887
Atxn7l1	173.048	-0.446344	0.119831	-3.72476	0.000195499	0.00287326	ENSMUSG00000020564	12	33147693	33373185	169	244	228	205	137	160	127	145	188	151
Micu1	168.386	0.461318	0.123856	3.72464	0.000195595	0.00287326	ENSMUSG00000020111	10	59702477	59864132	134	172	123	136	160	160	137	225	244	225
Zbed3	157.276	-0.583828	0.156758	-3.7244	0.000195783	0.00287356	ENSMUSG00000041995	13	95323612	95337841	209	229	158	206	119	118	139	119	146	139
Acss1	3578.31	-0.285901	0.076821	-3.72166	0.000197921	0.00290244	ENSMUSG00000027452	2	150618105	150668500	3529	4858	4152	3975	2571	2795	2764	3444	5170	3442
C1qa	429.831	0.551121	0.148099	3.72132	0.000198187	0.00290386	ENSMUSG00000036887	4	136895917	136898803	287	342	400	349	378	358	344	641	719	599
Chmp3	890.631	0.409907	0.110168	3.72073	0.00019865	0.0029069	ENSMUSG00000053119	6	71543797	71582609	627	799	847	783	858	832	652	1161	1433	1132
Pink1	5836.49	-0.259167	0.0696569	-3.72062	0.000198735	0.0029069	ENSMUSG00000028756	4	138313409	138326307	5725	7629	6716	6557	4638	4832	4969	4922	7195	6131
Mark4	190.226	-0.453505	0.121902	-3.72024	0.000199031	0.00290874	ENSMUSG00000030397	7	19424775	19458821	185	271	219	263	112	155	133	188	250	178
Cmbl	244.999	-0.716366	0.192574	-3.71995	0.00019926	0.0029096	ENSMUSG00000022235	15	31565389	31590119	314	432	288	283	225	184	186	123	255	189
A530064D06Rik	5.04616	4.81615	1.29525	3.71832	0.00020055	0.00292546	ENSMUSG00000043939	17	48151896	48167270	1	0	0	0	1	2	2	12	15	23
Uckl1os	62.1763	1.73889	0.467677	3.71815	0.000200688	0.00292546	ENSMUSG00000010492	2	181578480	181585170	25	35	23	24	26	36	35	179	210	85
Tmem106b	1630.24	-0.255265	0.0686619	-3.71771	0.000201033	0.002928	ENSMUSG00000029571	6	13069759	13089269	1657	2304	1784	1691	1286	1329	1285	1562	2049	1667
Phf20	195.093	0.395198	0.106325	3.7169	0.000201681	0.00293493	ENSMUSG00000038116	2	156196466	156309952	154	195	152	173	169	186	204	220	308	223
Orai3	126.9	-0.557869	0.150282	-3.71213	0.000205519	0.00298824	ENSMUSG00000043964	7	127769815	127775150	154	184	150	154	94	117	100	88	118	119
Nipbl	680.125	-0.409327	0.110287	-3.71147	0.000206057	0.00299222	ENSMUSG00000022141	15	8290617	8444463	694	1021	823	753	521	470	617	582	758	669
Cab39	1543.29	-0.237499	0.0639924	-3.71137	0.000206143	0.00299222	ENSMUSG00000036707	1	85793441	85851576	1449	1977	1806	1752	1240	1226	1314	1477	1936	1518
Ccrl2	113.212	-1.07591	0.290002	-3.71001	0.00020725	0.00300574	ENSMUSG00000043953	9	111054486	111057519	165	182	105	225	57	66	124	61	82	68
Flt1	1528.84	-0.815123	0.219807	-3.70836	0.000208606	0.00302029	ENSMUSG00000029648	5	147561604	147726011	1824	2665	2156	1859	981	1013	1594	919	1026	1297
Ubxn2a	954.923	-0.282529	0.0761912	-3.70815	0.000208775	0.00302029	ENSMUSG00000020634	12	4879032	4907705	987	1261	1014	1129	737	775	825	896	1205	874
Hcfc1	626.497	-0.287109	0.0774274	-3.7081	0.000208821	0.00302029	ENSMUSG00000031386	X	73942792	73966357	661	808	715	695	495	513	522	558	722	661
Sar1a	1447.15	-0.401361	0.108244	-3.70793	0.00020896	0.00302029	ENSMUSG00000020088	10	61680299	61693297	1452	2058	1790	1677	1081	1109	1263	1053	1698	1539
Ppargc1b	188.456	0.560412	0.151154	3.70755	0.000209275	0.00302229	ENSMUSG00000033871	18	61298136	61400431	140	143	133	183	229	176	180	249	254	207
Usp24	1071.62	-0.288434	0.0778389	-3.70553	0.000210952	0.00304394	ENSMUSG00000028514	4	106316213	106441322	1163	1431	1178	1158	886	864	898	915	1309	1070
Tab2	915.145	-0.357077	0.096376	-3.70504	0.000211354	0.00304627	ENSMUSG00000015755	10	7905653	7956230	922	1139	1188	1069	753	783	757	796	1001	835
Pofut1	203.735	0.448472	0.121053	3.70475	0.000211602	0.00304627	ENSMUSG00000046020	2	153241533	153270247	150	201	171	168	175	188	163	243	378	266
Atp5o	6111.17	-0.349397	0.0943163	-3.70452	0.000211791	0.00304627	ENSMUSG00000022956	16	91684398	91931687	6336	8092	7818	6545	5278	5233	4781	4924	6938	5910
Chchd6	79.8934	0.928798	0.250723	3.70448	0.000211826	0.00304627	ENSMUSG00000030086	6	89383146	89595652	41	63	46	65	55	54	77	127	174	135
Ppcs	80.2821	0.913816	0.246751	3.7034	0.000212729	0.00305668	ENSMUSG00000028636	4	119418530	119422420	47	63	36	71	83	94	59	110	197	75
Hk2	2412.36	-0.478856	0.12932	-3.70286	0.000213179	0.00306057	ENSMUSG00000000628	6	82725025	82774454	2685	3110	3237	2851	1932	2187	2003	1799	2395	2056
Camkmt	19.4967	1.74277	0.470706	3.70246	0.000213522	0.00306293	ENSMUSG00000071037	17	85090726	85458139	8	16	5	5	14	18	12	25	46	59
Notch4	316.815	-0.762128	0.205978	-3.70005	0.000215556	0.00308951	ENSMUSG00000015468	17	34564268	34588503	352	460	559	351	208	208	271	188	250	350
Zfand2b	76.0248	0.576902	0.155956	3.69913	0.000216339	0.00309814	ENSMUSG00000026197	1	75168646	75171629	47	58	67	69	75	76	78	78	124	101
Gm6181	133.431	-0.535308	0.144723	-3.69884	0.000216585	0.00309907	ENSMUSG00000074092	7	52755465	52755728	145	196	150	183	106	123	95	84	160	115
Dusp18	1223.98	1.01066	0.273367	3.69708	0.000218095	0.00311806	ENSMUSG00000047205	11	3895240	3901296	812	1002	510	804	779	913	893	1953	2871	2407
Ppt1	888.85	0.549923	0.14876	3.69671	0.000218415	0.00312003	ENSMUSG00000028657	4	122836242	122859175	612	727	600	919	710	907	735	1086	1782	1113
Ccm2l	66.1692	-0.7432	0.201158	-3.6946	0.000220235	0.0031434	ENSMUSG00000027474	2	153065955	153081735	68	97	106	86	43	60	53	50	49	53
Psmd11	1107.12	0.629909	0.170506	3.69436	0.000220442	0.00314374	ENSMUSG00000017428	11	80428615	80473248	761	996	818	853	943	876	836	1457	1887	2033
Tcerg1	388.351	0.788448	0.213444	3.69393	0.000220815	0.00314644	ENSMUSG00000024498	18	42511510	42575551	229	267	305	308	327	304	270	539	717	775
Coq10b	622.031	-0.792803	0.214641	-3.69362	0.000221085	0.00314699	ENSMUSG00000025981	1	55052770	55072702	800	1070	701	859	396	383	670	391	475	503
Manf	331.058	-1.10317	0.298681	-3.69346	0.000221223	0.00314699	ENSMUSG00000032575	9	106838312	106891979	544	549	326	570	143	202	347	152	187	289
Ces1d	730.844	-1.56003	0.422782	-3.68993	0.000224318	0.00318593	ENSMUSG00000056973	8	93166068	93197838	1067	1304	1553	1031	516	468	584	207	259	264
Podxl2	52.3739	-0.840463	0.227773	-3.68991	0.000224332	0.00318593	ENSMUSG00000033152	6	88842558	88875044	73	84	73	60	49	44	27	41	36	38
Lama4	886.108	0.347462	0.0941986	3.68861	0.000225485	0.00319964	ENSMUSG00000019846	10	38965515	39110188	711	875	798	741	772	880	706	1098	1251	1194
Cyp1b1	132.112	-1.31909	0.35774	-3.68729	0.000226651	0.00321307	ENSMUSG00000024087	17	79706953	79715041	142	301	332	80	59	46	115	86	94	93
Gsta4	715.755	0.976455	0.264829	3.68712	0.000226807	0.00321307	ENSMUSG00000032348	9	78182774	78209349	478	565	383	431	587	600	360	1285	1672	1190
Tsfm	216.236	0.400499	0.108653	3.68604	0.000227772	0.00322319	ENSMUSG00000040521	10	127011572	127030840	146	197	213	191	200	208	184	234	353	287
Trappc1	345.284	0.37246	0.101053	3.68579	0.00022799	0.00322319	ENSMUSG00000049299	11	69323980	69325793	262	340	306	299	333	339	257	446	539	407
Atp8a1	490.843	-0.657134	0.178294	-3.68569	0.000228087	0.00322319	ENSMUSG00000037685	5	67618140	67847434	513	735	726	613	413	418	420	298	435	361
Col15a1	945.856	0.525211	0.142524	3.68506	0.000228652	0.00322851	ENSMUSG00000028339	4	47208161	47313167	632	818	887	737	699	1036	803	1087	1495	1495
Atp1a4	94.5526	-0.88613	0.240491	-3.68467	0.000229	0.00323076	ENSMUSG00000007107	1	172223513	172258414	111	155	151	118	61	101	55	73	54	69
Pdgfrl	23.4982	1.17371	0.318593	3.68406	0.000229552	0.00323587	ENSMUSG00000031595	8	40926212	40990785	15	11	12	17	26	27	12	33	47	43
Cfap36	185.458	0.43245	0.117437	3.68241	0.000231043	0.00325421	ENSMUSG00000020462	11	29221532	29247409	138	202	141	151	172	181	169	249	274	210
Tgfa	22.0956	1.54567	0.419889	3.68115	0.000232185	0.00326586	ENSMUSG00000029999	6	86195223	86275719	10	16	7	10	12	20	17	30	77	41
Mettl23	143.674	-0.425692	0.115647	-3.68097	0.000232347	0.00326586	ENSMUSG00000090266	11	116843278	116854263	171	182	154	187	115	114	98	127	165	146
Larp4b	707.611	-0.248083	0.0673981	-3.68087	0.000232443	0.00326586	ENSMUSG00000033499	13	9093881	9174451	736	918	767	787	602	607	542	629	922	688
Dync1li2	917.973	0.298814	0.0811879	3.68052	0.00023276	0.00326763	ENSMUSG00000035770	8	104417680	104443047	755	932	773	855	783	816	771	1027	1502	1201
Gm14303	826.262	0.281639	0.0765301	3.68011	0.000233131	0.00327015	ENSMUSG00000081344	2	172509521	172509691	642	838	702	829	690	759	766	952	1310	954
4931406C07Rik	91.1083	0.639677	0.173869	3.67908	0.000234075	0.0032807	ENSMUSG00000031938	9	15283337	15306448	64	72	82	62	86	97	68	136	162	104
Trim35	1076.62	0.679251	0.184637	3.67885	0.00023429	0.00328103	ENSMUSG00000022043	14	66297031	66311424	738	914	712	888	776	867	868	1414	2321	1764
Cnot4	275.463	-0.451692	0.122804	-3.67816	0.000234923	0.0032872	ENSMUSG00000038784	6	35022065	35133724	315	404	315	312	228	226	235	219	274	249
Map4	4459.06	0.486448	0.132265	3.67784	0.000235216	0.0032886	ENSMUSG00000032479	9	109931460	110083955	3223	4152	4100	3277	3523	4101	3551	6106	7441	6398
Plxnb1	328.504	-0.824657	0.224305	-3.67651	0.000236448	0.00330312	ENSMUSG00000053646	9	109095389	109119917	353	397	585	481	289	269	257	184	254	213
Gm14322	52.2161	1.26222	0.34339	3.67578	0.000237128	0.00330861	ENSMUSG00000078864	2	177759288	177770472	30	36	29	22	38	31	36	82	140	114
Tgfb2	122.94	0.655884	0.178446	3.67554	0.000237345	0.00330861	ENSMUSG00000039239	1	186622792	186705989	76	85	108	104	126	117	159	139	151	163
Gpr182	57.3065	-0.758948	0.206491	-3.67546	0.000237421	0.00330861	ENSMUSG00000058396	10	127747276	127751732	56	109	83	66	35	48	47	47	52	39
Gstt1	92.7761	-0.676071	0.183954	-3.67523	0.000237638	0.00330894	ENSMUSG00000001663	10	75783813	75798584	109	124	134	121	68	78	80	48	96	77
3110040N11Rik	97.9314	0.557813	0.151808	3.67447	0.000238346	0.0033161	ENSMUSG00000025102	7	81782182	81789478	79	94	66	75	94	88	79	130	154	143
Dennd4b	491.498	-0.357541	0.0973179	-3.67395	0.000238833	0.00331986	ENSMUSG00000042404	3	90265185	90280669	524	677	558	566	364	426	404	368	616	497
Gja1	4420.36	0.649386	0.176763	3.67376	0.000239005	0.00331986	ENSMUSG00000050953	10	56377330	56402513	2492	3062	3850	4127	5578	4772	2874	4866	8114	5550
Cavin3	220.181	0.631545	0.171932	3.67324	0.000239498	0.003324	ENSMUSG00000037060	7	105480083	105482300	145	197	178	163	185	184	166	264	440	371
Lrrc17	23.4731	1.08548	0.295627	3.67179	0.000240859	0.00334018	ENSMUSG00000039883	5	21543559	21575904	10	12	14	22	28	26	17	27	47	39
Ckap2l	13.4633	1.47302	0.401305	3.67058	0.000241998	0.00335326	ENSMUSG00000048327	2	129268210	129297212	3	6	12	6	13	19	10	21	29	20
Gm3043	3.45384	4.257	1.15994	3.67002	0.000242531	0.00335793	ENSMUSG00000090364	14	3688783	3698000	0	0	0	1	5	2	3	7	7	11
Trip10	878.133	-0.50722	0.138398	-3.66493	0.000247405	0.00342263	ENSMUSG00000019487	17	57249455	57263665	1027	1268	1021	1064	625	732	823	689	822	760
Med13l	369.832	-0.429989	0.117362	-3.6638	0.000248503	0.00343505	ENSMUSG00000018076	5	118560679	118765438	408	500	472	412	262	262	336	306	403	386
Ndufa8	2241.47	-0.297581	0.081297	-3.66042	0.000251802	0.00347784	ENSMUSG00000026895	2	36036326	36049406	2310	2867	2572	2604	1831	1966	1897	1901	2561	2158
Nabp1	628.509	0.579644	0.158371	3.66004	0.000252172	0.00348014	ENSMUSG00000026107	1	51465862	51478425	390	544	515	549	599	609	456	914	1277	649
Brd4	408.622	-0.38938	0.106423	-3.65879	0.000253405	0.00349433	ENSMUSG00000024002	17	32196274	32284722	404	632	458	472	306	329	339	402	435	372
Acer2	351.112	-1.01951	0.278687	-3.65824	0.000253952	0.00349905	ENSMUSG00000038007	4	86874396	86934822	401	535	583	554	132	203	354	209	197	368
Rhoj	308.932	-0.587533	0.160648	-3.65728	0.000254909	0.00350941	ENSMUSG00000046768	12	75308322	75401456	279	462	520	333	206	240	252	255	304	285
Lnx2	203.027	-0.894518	0.244616	-3.65682	0.000255361	0.0035128	ENSMUSG00000016520	5	147016655	147076586	238	342	304	272	100	100	233	129	166	165
Qpct	52.4571	0.737868	0.201839	3.65572	0.000256457	0.00352504	ENSMUSG00000024084	17	79051906	79090243	33	43	37	42	50	38	48	74	105	73
Slc38a10	975.417	0.295545	0.0808527	3.65535	0.000256836	0.00352742	ENSMUSG00000061306	11	120103960	120151346	802	938	847	935	835	882	829	1094	1661	1180
Zcchc14	389.857	-0.396253	0.108423	-3.65469	0.000257488	0.00353354	ENSMUSG00000061410	8	121598703	121652901	431	532	430	476	283	275	339	320	439	436
Map4k2	197.668	-0.69619	0.1906	-3.65263	0.000259572	0.00355788	ENSMUSG00000024948	19	6341135	6355615	169	350	325	221	149	174	143	128	180	169
Narf	1129.57	-0.431869	0.118239	-3.65252	0.000259678	0.00355788	ENSMUSG00000000056	11	121237253	121255856	1151	1477	1506	1353	843	843	1048	911	1172	1109
Sh3glb1	2919.81	-0.398175	0.109039	-3.65168	0.000260535	0.00356677	ENSMUSG00000037062	3	144683678	144720335	3002	4076	3445	3524	2534	2504	2431	2500	3008	2425
Shroom4	345.626	-0.590488	0.161732	-3.65104	0.000261182	0.00357276	ENSMUSG00000068270	X	6399854	6637448	364	494	467	453	262	264	306	273	257	331
Stk38	302.349	0.365715	0.100195	3.65004	0.000262197	0.00358378	ENSMUSG00000024006	17	28970885	29007945	230	287	262	281	259	297	243	392	478	363
Gm6939	13.5681	-1.50973	0.413776	-3.64866	0.000263614	0.00360027	ENSMUSG00000082922	7	126687459	126690034	18	23	28	21	6	8	11	10	2	8
Got2	5726.59	-0.291415	0.0799577	-3.64461	0.000267798	0.00365449	ENSMUSG00000031672	8	95864134	95888547	5809	7214	6692	6679	4788	5254	4432	5253	6761	5095
Zfp800	81.4849	-0.532025	0.145992	-3.64422	0.000268208	0.00365716	ENSMUSG00000039841	6	28239927	28398005	99	105	101	104	67	51	58	77	100	67
Ddr1	281.048	0.831688	0.228313	3.64276	0.00026973	0.00367092	ENSMUSG00000003534	17	35681567	35704621	169	155	273	182	228	221	234	460	601	396
Wdtc1	766.142	-0.293488	0.0805702	-3.64264	0.000269857	0.00367092	ENSMUSG00000037622	4	133292459	133353481	801	963	800	971	575	681	561	667	963	823
Ppm1d	92.7638	-0.500408	0.137375	-3.64264	0.000269861	0.00367092	ENSMUSG00000020525	11	85311244	85347066	86	132	124	122	74	78	60	73	108	90
Nfic	1540.66	0.25762	0.0707296	3.64232	0.000270189	0.00367246	ENSMUSG00000055053	10	81396186	81455635	1297	1639	1385	1340	1478	1416	1370	1801	2315	1624
Ppa1	550.712	0.557349	0.153177	3.63859	0.000274131	0.00372309	ENSMUSG00000020089	10	61648552	61674168	384	508	441	434	465	474	386	764	1025	831
Extl3	775.958	0.410482	0.11282	3.63838	0.000274362	0.00372326	ENSMUSG00000021978	14	65052060	65149855	590	684	727	654	718	719	585	1004	1369	920
Mal	271.08	1.13323	0.311563	3.63723	0.000275582	0.00373686	ENSMUSG00000027375	2	127633226	127656695	146	195	66	247	208	228	199	461	580	514
Rcn1	370.729	0.462594	0.127212	3.63641	0.000276465	0.00374586	ENSMUSG00000005973	2	105386291	105399319	215	374	346	317	313	336	321	499	606	483
Skap2	93.1024	0.664981	0.182895	3.63586	0.000277052	0.00375083	ENSMUSG00000059182	6	51857422	52012549	69	73	63	78	87	69	98	114	199	111
Macrod1	1479.73	-0.448774	0.123522	-3.63315	0.000279979	0.00378736	ENSMUSG00000036278	19	7056768	7198061	1668	2029	1900	1622	1171	1313	1261	1134	1634	1193
Ly6c1	955.405	-0.853755	0.235003	-3.63296	0.000280193	0.00378736	ENSMUSG00000079018	15	75044018	75048830	1157	1649	1463	1102	589	553	1035	526	693	831
Hdac9	308.222	0.585226	0.161124	3.63215	0.000281072	0.00379625	ENSMUSG00000004698	12	34047580	34917095	188	221	216	350	298	321	240	380	525	420
Smarcc2	835.049	-0.386559	0.106438	-3.63178	0.000281478	0.00379873	ENSMUSG00000025369	10	128459248	128490482	878	1131	977	1005	702	774	624	746	827	759
Scara3	23.8052	1.1225	0.309206	3.63027	0.00028312	0.00381788	ENSMUSG00000034463	14	65919394	65953935	10	15	15	17	32	31	23	38	24	31
Gatm	42.4607	1.14203	0.314616	3.62992	0.000283507	0.00382008	ENSMUSG00000027199	2	122594467	122611303	14	17	46	24	55	42	32	54	97	58
Abcd4	52.249	0.662405	0.182499	3.62963	0.000283828	0.0038214	ENSMUSG00000021240	12	84601464	84617413	31	45	41	43	54	59	39	64	94	66
Olfml1	28.8751	1.18182	0.325641	3.62923	0.000284272	0.00382437	ENSMUSG00000051041	7	107567446	107591094	9	18	25	16	34	36	15	50	62	34
Pdlim4	48.9496	-0.928183	0.255815	-3.62834	0.000285246	0.00383445	ENSMUSG00000020388	11	54054928	54069014	70	64	65	78	39	41	41	21	40	29
Nudt12	323.334	0.873255	0.240788	3.62665	0.000287119	0.0038566	ENSMUSG00000024228	17	58999618	59013372	211	238	186	250	277	253	195	427	695	666
Tmem144	754.669	0.731369	0.201687	3.62626	0.000287559	0.00385782	ENSMUSG00000027956	3	79812564	79852773	427	482	858	438	704	717	639	1055	1276	1128
Prdx4	147.348	0.55034	0.151769	3.62617	0.000287661	0.00385782	ENSMUSG00000025289	X	155323918	155340754	110	135	103	127	147	142	98	176	276	208
Gsg1l	209.971	0.862276	0.237845	3.62536	0.000288557	0.00386378	ENSMUSG00000046182	7	125878420	126082411	109	147	170	154	140	180	151	341	399	400
Slc25a20	1393.44	-0.448718	0.123772	-3.62536	0.000288558	0.00386378	ENSMUSG00000032602	9	108662088	108684641	1606	1936	1569	1693	1135	1176	1146	1246	1598	974
Akt1	1735.29	-0.383231	0.105792	-3.62248	0.00029179	0.00390401	ENSMUSG00000001729	12	112653821	112674884	1775	2357	1952	2215	1458	1433	1499	1464	1732	1618
Ptp4a2	2294.02	-0.246882	0.0681675	-3.6217	0.000292678	0.00391025	ENSMUSG00000028788	4	129811219	129850003	2201	2957	2737	2518	1894	1928	1784	2325	2681	2260
Mafg	595.776	0.869638	0.240121	3.62166	0.000292714	0.00391025	ENSMUSG00000051510	11	120625117	120633600	369	539	394	341	413	460	445	818	1202	1271
Cul3	1708.3	-0.232714	0.0642763	-3.62052	0.000294009	0.00392268	ENSMUSG00000004364	1	80264923	80340480	1763	2218	1822	1898	1379	1458	1413	1609	2198	1599
Ulk1	1038.25	-0.284843	0.0786764	-3.62044	0.000294103	0.00392268	ENSMUSG00000029512	5	110784488	110810097	1112	1419	1157	1090	825	873	774	958	1430	960
Suclg2	1851.19	-0.233203	0.0644409	-3.61886	0.000295906	0.00394364	ENSMUSG00000061838	6	95473009	95718800	1927	2323	2034	2050	1595	1557	1510	1625	2341	1821
Mad2l1bp	158.929	-0.566033	0.156435	-3.61832	0.000296521	0.00394876	ENSMUSG00000034509	17	46147390	46153553	219	223	159	203	106	119	142	138	159	133
Snx29	29.9191	1.29202	0.357279	3.61628	0.000298868	0.00397692	ENSMUSG00000071669	16	11322908	11755472	19	18	9	20	22	21	22	51	76	59
Me2	136.452	0.544324	0.150537	3.61588	0.000299334	0.00398003	ENSMUSG00000024556	18	73770040	73815392	84	128	131	99	104	144	119	167	237	190
Fnip2	227.196	-1.08247	0.299701	-3.61183	0.000304048	0.00403957	ENSMUSG00000061175	3	79455974	79567796	331	413	322	297	68	158	231	105	147	215
Trim8	255.091	-0.47959	0.132869	-3.60948	0.000306806	0.00407304	ENSMUSG00000025034	19	46501648	46516444	308	352	252	346	192	201	223	191	307	213
Ubqln4	828.459	-0.282305	0.0782294	-3.60868	0.000307755	0.00408247	ENSMUSG00000008604	3	88553758	88569725	895	1014	944	940	688	642	710	728	1013	821
NA	49.9915	-1.15445	0.320047	-3.60714	0.000309595	0.00410083	ENSMUSG00000072681	NA	NA	NA	87	97	66	56	15	39	20	43	72	22
Col4a5	560.993	0.826151	0.229034	3.60712	0.000309619	0.00410083	ENSMUSG00000031274	X	141475385	141689234	337	476	397	370	412	382	420	844	1213	1049
Mmrn2	366.622	-0.526293	0.145936	-3.60633	0.000310564	0.00411016	ENSMUSG00000041445	14	34375465	34404287	430	575	435	404	279	315	292	265	323	380
Gjc1	191.095	0.541516	0.150182	3.60572	0.000311287	0.00411521	ENSMUSG00000034520	11	102799579	102819700	115	189	132	186	190	200	142	274	312	218
Gm15796	126.841	0.729037	0.202196	3.6056	0.000311427	0.00411521	ENSMUSG00000089646	5	38507463	38507666	84	91	101	96	140	109	107	236	188	134
Tmem131	594.459	-0.393699	0.109213	-3.60487	0.000312303	0.00412361	ENSMUSG00000026116	1	36792191	36943666	636	767	736	702	470	463	523	547	583	563
Ikzf5	216.024	-0.379555	0.1053	-3.60452	0.000312727	0.00412601	ENSMUSG00000040167	7	131388652	131410521	242	299	243	245	178	162	171	165	266	227
Dct	38.955	-2.0773	0.576405	-3.60389	0.000313488	0.00413287	ENSMUSG00000022129	14	118012790	118052244	59	70	86	78	24	23	31	3	5	6
Ift80	63.2359	0.612449	0.170062	3.60132	0.000316603	0.00416913	ENSMUSG00000027778	3	68892499	69004570	45	48	54	50	62	62	50	86	99	89
Noct	501.204	-1.53714	0.426853	-3.6011	0.000316877	0.00416913	ENSMUSG00000023087	3	51224447	51251644	790	1043	754	810	175	195	551	162	215	333
Dnajb5	1069.12	-0.937996	0.260481	-3.60102	0.00031697	0.00416913	ENSMUSG00000036052	4	42949814	42959425	1059	1314	2154	1613	740	696	941	537	621	1029
Ngf	63.3481	1.31705	0.365801	3.60045	0.000317663	0.00417503	ENSMUSG00000027859	3	102469919	102521013	27	37	39	35	32	60	41	78	137	186
Lhfpl2	61.0977	0.744835	0.206953	3.59905	0.000319377	0.00419292	ENSMUSG00000045312	13	94057796	94195409	56	48	40	33	66	60	61	58	118	83
Creld2	134.903	-0.932277	0.259042	-3.59894	0.000319514	0.00419292	ENSMUSG00000023272	15	88819646	88826683	206	243	148	176	72	64	147	69	121	116
Ank2	1520.16	-0.271205	0.0753676	-3.59843	0.000320145	0.0041969	ENSMUSG00000032826	3	126921612	127499350	1568	2048	1680	1666	1275	1299	1203	1257	1833	1610
Ncor1	1521.16	-0.350497	0.0974063	-3.5983	0.000320308	0.0041969	ENSMUSG00000018501	11	62316426	62458541	1710	2030	1616	1804	1312	1227	1296	1325	1689	1349
Fam212b	275.999	-0.8558	0.237943	-3.59665	0.000322337	0.00421723	ENSMUSG00000048458	3	105704599	105720842	345	430	316	458	227	207	261	146	185	179
Spon1	178.323	-0.552917	0.153732	-3.59664	0.000322354	0.00421723	ENSMUSG00000038156	7	113765998	114043370	189	208	250	254	143	171	104	134	186	166
Asb11	1470.57	-0.248285	0.0690371	-3.5964	0.000322655	0.00421795	ENSMUSG00000031382	X	164436994	164459170	1427	1911	1656	1693	1079	1112	1188	1375	2039	1577
Hsp90b1	3841.04	-0.731628	0.203453	-3.59606	0.000323078	0.00422025	ENSMUSG00000020048	10	86690209	86705509	4810	6377	3611	6000	2443	2675	3809	2655	2913	3349
Rtn4r	36.5554	-1.65936	0.461519	-3.59544	0.000323847	0.00422706	ENSMUSG00000043811	16	18127642	18152408	40	42	113	56	25	25	26	10	8	16
Nkiras1	459.292	0.496809	0.138256	3.59339	0.0003264	0.00425714	ENSMUSG00000021772	14	18271136	18284003	289	372	355	500	394	428	502	541	660	619
Tnip1	386.562	0.522628	0.145465	3.59281	0.000327127	0.0042627	ENSMUSG00000020400	11	54910785	54962917	247	350	290	375	391	419	412	521	514	366
Specc1	40.9282	0.843281	0.234734	3.5925	0.000327524	0.0042627	ENSMUSG00000042331	11	61956763	62223013	27	27	17	43	42	40	39	49	75	60
Fam13a	418.338	1.04652	0.291309	3.59246	0.000327574	0.0042627	ENSMUSG00000037709	6	58932090	59024549	192	285	368	205	297	341	251	647	878	945
Car4	167.471	-0.908423	0.252985	-3.59082	0.000329637	0.00428629	ENSMUSG00000000805	11	84957786	84966044	166	257	241	296	82	146	165	114	114	100
Haghl	58.8264	0.911271	0.253921	3.5888	0.000332206	0.0043164	ENSMUSG00000061046	17	25779843	25785673	45	33	37	42	43	46	53	89	140	86
Kcnh2	663.415	0.653106	0.181995	3.5886	0.000332458	0.0043164	ENSMUSG00000038319	5	24319589	24351604	413	484	546	582	643	704	472	1026	1335	630
Myo1f	23.7578	1.57423	0.438726	3.5882	0.000332974	0.00431983	ENSMUSG00000024300	17	33555719	33607764	15	9	12	8	37	24	8	46	65	24
Zfp968	88.6423	0.978458	0.272768	3.58715	0.000334315	0.00432966	ENSMUSG00000078898	2	175372436	175384201	55	68	52	56	67	56	65	144	212	162
Jam3	184.026	0.514737	0.143496	3.58712	0.000334348	0.00432966	ENSMUSG00000031990	9	27097384	27155421	132	138	148	182	202	164	136	219	308	255
Rras2	713.087	0.522708	0.145723	3.58701	0.000334492	0.00432966	ENSMUSG00000055723	7	114046782	114117781	496	606	614	604	633	572	530	938	1381	1021
Tmem56	29.6719	-1.00945	0.281511	-3.58583	0.000336012	0.00434604	ENSMUSG00000028132	3	121201761	121283098	32	39	57	47	22	21	11	16	42	19
Ythdc1	432.501	-0.280887	0.0783556	-3.58477	0.000337373	0.00435733	ENSMUSG00000035851	5	86804221	86836659	412	597	487	496	350	379	342	399	527	409
Bicc1	272.704	0.589019	0.164314	3.58472	0.000337446	0.00435733	ENSMUSG00000014329	10	70922832	71159700	159	198	268	235	221	276	213	344	490	407
Asb7	86.9122	0.581326	0.162175	3.58456	0.000337649	0.00435733	ENSMUSG00000030509	7	66644565	66689596	59	75	65	77	81	100	66	116	158	94
Tex2	515.178	-0.35855	0.100066	-3.58314	0.000339493	0.00437781	ENSMUSG00000040548	11	106502147	106613423	524	668	571	679	408	340	350	538	645	551
B2m	2769.34	-0.525188	0.146581	-3.58291	0.000339786	0.00437829	ENSMUSG00000060802	2	122147686	122153083	3427	3392	2964	4050	2317	2169	2024	2818	2507	2164
Ttc37	232.181	0.88831	0.248026	3.58153	0.000341593	0.00439827	ENSMUSG00000033991	13	76098734	76190316	135	162	195	138	169	176	173	337	438	500
Knstrn	12.1326	1.44671	0.404099	3.5801	0.000343465	0.00441698	ENSMUSG00000027331	2	118814003	118853957	8	3	8	5	14	15	14	19	19	16
Slamf1	8.88807	2.81739	0.786974	3.58002	0.000343563	0.00441698	ENSMUSG00000015316	1	171767127	171801184	1	2	4	1	9	5	1	23	32	20
Plk4	27.0167	0.949732	0.265366	3.57895	0.000344976	0.0044315	ENSMUSG00000025758	3	40800019	40816883	17	23	16	15	39	29	23	39	40	31
Slc11a1	60.4613	1.28804	0.359928	3.5786	0.000345437	0.0044315	ENSMUSG00000026177	1	74375195	74386062	32	45	34	23	30	51	38	101	159	134
Klhl12	373.655	0.958757	0.267917	3.57856	0.000345499	0.0044315	ENSMUSG00000026455	1	134455531	134491018	222	300	177	286	221	308	271	545	843	775
Senp6	688.542	-0.263603	0.0736653	-3.57838	0.000345729	0.0044315	ENSMUSG00000034252	9	80066903	80144953	697	883	731	830	536	574	584	652	807	689
Epas1	3071.88	-0.528552	0.147746	-3.57743	0.000346988	0.00444431	ENSMUSG00000024140	17	86753907	86833410	3341	4451	4080	3599	2557	2516	2764	2352	2723	2450
Gm4724	32.0862	1.35562	0.379029	3.57654	0.000348167	0.00445607	ENSMUSG00000078897	2	175422300	175435807	12	19	17	21	23	24	17	53	75	81
Spg21	169.003	0.575927	0.161064	3.57578	0.000349189	0.00446139	ENSMUSG00000032388	9	65460947	65488470	113	152	131	143	141	136	132	246	314	243
Dync1li1	536.581	-0.349462	0.0977312	-3.57574	0.000349234	0.00446139	ENSMUSG00000032435	9	114688790	114724302	510	665	704	649	429	472	429	470	595	508
Gm4997	64.6879	0.680015	0.19018	3.57564	0.000349366	0.00446139	ENSMUSG00000045694	X	155150952	155151311	38	68	40	52	59	58	53	78	122	103
Gm13509	417.328	0.459306	0.12847	3.57521	0.000349944	0.00446544	ENSMUSG00000081272	2	49308155	49309462	304	384	353	360	334	372	335	538	670	641
Anxa6	1430.5	-0.277569	0.0776623	-3.57405	0.000351496	0.00448191	ENSMUSG00000018340	11	54979108	55033445	1466	1875	1570	1655	1127	1303	1070	1190	1735	1555
Vsig2	11.5005	-1.43128	0.400642	-3.57245	0.000353652	0.00450412	ENSMUSG00000001943	9	37539255	37544205	15	27	23	11	5	7	9	4	8	8
Gm16536	43.9203	-0.720891	0.201796	-3.57237	0.000353765	0.00450412	ENSMUSG00000089810	9	45856769	45858357	46	76	52	63	33	37	33	24	46	37
Olfml2a	70.0937	1.12211	0.314162	3.57176	0.00035459	0.00451126	ENSMUSG00000046618	2	38931978	38963753	54	45	29	39	98	80	29	115	154	80
Zfp30	97.0635	0.67316	0.188536	3.57046	0.000356356	0.00452856	ENSMUSG00000047473	7	29783998	29794702	67	87	61	80	111	90	61	151	162	126
BC037032	48.3662	-0.916133	0.256599	-3.57029	0.000356583	0.00452856	ENSMUSG00000087221	15	4020114	4027405	57	106	76	40	28	38	33	40	48	28
Oaz1-ps	1461.52	0.527976	0.147885	3.57017	0.000356744	0.00452856	ENSMUSG00000043801	17	17345456	17346140	1076	1260	1143	1258	1170	1180	1153	1956	2895	2083
Eif4enif1	474.617	-0.316067	0.0885961	-3.56751	0.000360395	0.00457151	ENSMUSG00000020454	11	3202392	3244588	507	619	519	560	385	369	409	438	520	475
Gins2	12.1672	1.76658	0.495286	3.56679	0.00036138	0.0045806	ENSMUSG00000031821	8	120578633	120589304	3	7	6	5	10	15	6	19	45	16
Slc35b2	186.815	0.495465	0.138966	3.56537	0.000363348	0.00460214	ENSMUSG00000037089	17	45563874	45567671	137	158	165	156	179	168	138	252	347	224
Podn	109.971	0.500448	0.14039	3.56471	0.000364263	0.00461031	ENSMUSG00000028600	4	108014791	108096445	95	106	75	84	121	105	104	128	152	140
Wdr19	19.3507	1.30294	0.3658	3.56189	0.000368197	0.00465635	ENSMUSG00000037890	5	65199696	65260415	15	9	6	12	23	23	10	32	44	26
NA	168.555	-0.407582	0.114434	-3.56171	0.000368445	0.00465635	ENSMUSG00000049647	NA	NA	NA	185	237	177	213	145	128	135	130	210	154
Afp	2.61634	4.64325	1.3038	3.56133	0.000368974	0.0046596	ENSMUSG00000054932	5	90490737	90508907	0	0	0	0	1	2	1	7	14	5
Atic	316.204	0.598487	0.168081	3.5607	0.000369869	0.00466745	ENSMUSG00000026192	1	71557150	71579631	225	287	223	260	238	273	259	377	585	553
Il17rb	6.50691	3.06067	0.859974	3.55903	0.000372225	0.00469147	ENSMUSG00000015966	14	29996135	30008896	2	1	0	2	4	3	4	11	24	21
Dok5	12.0947	1.72169	0.483762	3.55896	0.000372321	0.00469147	ENSMUSG00000027560	2	170731807	170879769	4	4	4	9	8	20	7	27	25	17
Sgsh	58.9539	0.695211	0.195365	3.55853	0.000372941	0.00469581	ENSMUSG00000005043	11	119343425	119355536	35	43	55	44	48	72	47	73	112	77
Gm6368	261.902	-0.632332	0.177705	-3.55833	0.00037322	0.00469587	ENSMUSG00000080775	X	141980175	141982321	356	345	342	309	161	193	260	199	228	230
Mir22hg	71.0968	0.980809	0.275683	3.55774	0.000374066	0.00470306	ENSMUSG00000085148	11	75461539	75466676	32	36	72	44	70	77	45	108	170	87
Acot1	130.277	-0.902544	0.253749	-3.55684	0.00037534	0.0047156	ENSMUSG00000072949	12	84009490	84018371	186	262	95	203	105	92	97	93	120	66
Isoc2a	304.759	-0.517261	0.145438	-3.55658	0.000375713	0.00471682	ENSMUSG00000086784	7	4877153	4896973	346	472	321	391	250	276	251	219	311	238
Snta1	503.033	-0.546202	0.153634	-3.55521	0.000377682	0.00473807	ENSMUSG00000027488	2	154376313	154408099	502	568	732	737	331	361	452	359	555	502
Ptgr1	78.8012	2.4013	0.675473	3.555	0.000377985	0.0047384	ENSMUSG00000028378	4	58965439	58987119	15	21	28	27	30	40	22	203	335	167
C330027C09Rik	25.1332	1.02466	0.28826	3.55466	0.000378475	0.00474105	ENSMUSG00000033031	16	48994185	49019709	17	16	13	18	25	27	17	39	58	31
Cep350	554.171	-0.429688	0.1209	-3.55407	0.000379318	0.00474482	ENSMUSG00000033671	1	155844964	155973255	611	791	637	652	456	376	508	480	556	529
Tecpr1	354.567	-0.380442	0.107044	-3.55406	0.000379331	0.00474482	ENSMUSG00000066621	5	144194442	144223615	369	518	399	412	239	332	226	329	456	350
NA	453.209	-0.36362	0.102319	-3.55378	0.000379739	0.00474647	ENSMUSG00000049494	NA	NA	NA	459	630	521	540	380	390	387	382	503	390
Srp68	534.666	-0.312713	0.0880262	-3.5525	0.000381583	0.00476603	ENSMUSG00000020780	11	116245166	116274217	566	707	621	587	454	456	441	460	608	507
Gm11410	142.874	-0.53788	0.15145	-3.55153	0.000383001	0.00478025	ENSMUSG00000083219	4	80003989	80005131	136	189	187	209	113	112	127	118	139	111
Klf6	828.901	-0.665465	0.187403	-3.55099	0.00038379	0.0047866	ENSMUSG00000000078	13	5861482	5870394	976	1217	1178	995	537	507	832	490	786	855
Tmem107	24.851	0.950896	0.267847	3.55015	0.000385017	0.0047984	ENSMUSG00000020895	11	69070806	69073293	13	17	17	19	25	21	26	28	54	37
H2afy	239.199	-0.536664	0.151199	-3.54939	0.000386125	0.00480871	ENSMUSG00000015937	13	56073619	56136361	260	319	313	312	219	189	197	146	261	198
Usp14	677.071	0.239869	0.067585	3.54914	0.000386498	0.00480984	ENSMUSG00000047879	18	9995432	10045119	562	710	600	638	654	659	535	721	1009	812
Fitm1	474.619	-0.669036	0.188539	-3.54852	0.000387395	0.00481751	ENSMUSG00000022215	14	55575617	55576954	586	634	696	574	398	397	418	273	438	335
Suox	287.71	-0.383043	0.107984	-3.54724	0.000389296	0.00483762	ENSMUSG00000049858	10	128669894	128674073	309	372	343	345	218	253	229	287	305	245
Arnt2	5.49828	2.78754	0.786301	3.54513	0.000392417	0.00487287	ENSMUSG00000015709	7	84246278	84410176	2	2	1	0	3	7	8	6	13	15
mt-Tq	2506.98	-1.41095	0.398046	-3.5447	0.000393065	0.00487737	ENSMUSG00000064343	MT	3772	3842	4343	4863	3438	3742	1500	1199	2629	789	1493	999
Gtf3c1	646.611	0.418743	0.118167	3.54366	0.000394612	0.00489302	ENSMUSG00000032777	7	125640954	125707780	464	677	539	541	521	629	489	821	1138	854
Rnf2	229.07	-0.45277	0.127779	-3.54339	0.000395017	0.00489448	ENSMUSG00000026484	1	151458004	151500955	272	335	295	217	166	188	178	181	271	224
Iba57	272.385	0.427485	0.120662	3.54283	0.000395857	0.00490135	ENSMUSG00000049287	11	59155369	59163739	208	279	186	257	276	253	238	353	446	284
Zfp644	326.736	-0.284989	0.0804464	-3.5426	0.000396205	0.00490211	ENSMUSG00000049606	5	106616739	106697287	346	418	365	372	244	270	260	308	394	344
Acsm5	168.116	1.33829	0.377828	3.54207	0.000396996	0.00490834	ENSMUSG00000030972	7	119519463	119545551	59	70	143	87	82	132	103	353	475	298
Mcee	669.302	-0.257211	0.0726488	-3.54047	0.00039941	0.00493462	ENSMUSG00000033429	7	64392607	64412125	673	921	707	755	565	540	509	590	921	658
Sft2d2	336.06	0.314261	0.0888483	3.53706	0.000404613	0.00499294	ENSMUSG00000040848	1	165174337	165194438	272	356	274	306	305	330	263	379	535	420
Rufy4	7.44701	-2.04266	0.577514	-3.53699	0.000404715	0.00499294	ENSMUSG00000061815	1	74125541	74148223	13	26	7	11	0	3	6	2	4	5
Zfp973	92.0166	0.869617	0.245966	3.53552	0.000406967	0.00501711	ENSMUSG00000078879	2	176670522	176719085	51	71	73	59	57	74	77	143	211	151
Hadha	13381.3	-0.450564	0.127513	-3.53348	0.000410129	0.00505244	ENSMUSG00000025745	5	30118304	30155162	14680	19397	15468	16044	11186	12319	10780	11203	13828	9968
Notch3	315.753	-0.43608	0.123421	-3.53327	0.00041046	0.00505288	ENSMUSG00000038146	17	32120820	32166880	314	414	464	344	249	287	205	274	371	288
Ltbp1	414.256	-0.780447	0.220899	-3.53305	0.000410798	0.0050534	ENSMUSG00000001870	17	75005568	75392512	437	673	636	533	356	357	352	231	291	279
Rmnd5a	1207.12	-0.353298	0.100006	-3.53275	0.000411258	0.00505542	ENSMUSG00000002222	6	71388634	71440637	1311	1767	1330	1301	994	942	1044	982	1508	1084
Mpv17l	36.9298	1.09683	0.310538	3.53202	0.000412405	0.00506588	ENSMUSG00000022679	16	13903161	13949619	15	20	21	35	38	37	19	59	89	55
Dennd1a	231.812	-0.328427	0.0930584	-3.52925	0.000416732	0.00511537	ENSMUSG00000035392	2	37798991	38287390	244	307	269	263	195	167	186	222	276	226
Cd81	3124.38	0.511423	0.144932	3.52871	0.000417594	0.00512226	ENSMUSG00000037706	7	143052739	143067934	2306	2706	2306	2893	2553	2639	2368	4013	5781	4795
Fgl2	822.908	0.643198	0.182312	3.528	0.000418709	0.00513226	ENSMUSG00000039899	5	21372642	21378374	518	845	609	577	744	574	680	1047	1455	1490
Midn	717.2	-0.578019	0.163917	-3.52628	0.000421434	0.00516196	ENSMUSG00000035621	10	80148272	80158368	762	991	1155	759	398	483	643	651	858	603
4933431K23Rik	48.9545	0.933598	0.26478	3.52594	0.000421985	0.00516502	ENSMUSG00000086451	8	77610860	77769682	24	27	45	34	41	48	40	94	94	57
Gm10080	217.341	0.434693	0.123325	3.52477	0.000423843	0.00518404	ENSMUSG00000060467	9	44374744	44375181	141	201	215	181	198	216	200	274	286	291
Rab27a	37.8563	-1.17612	0.333859	-3.5228	0.000427006	0.005219	ENSMUSG00000032202	9	73044854	73097629	30	71	93	42	25	23	18	17	26	43
Man2a1	435.084	-0.881114	0.250141	-3.52247	0.000427542	0.00521961	ENSMUSG00000024085	17	64600736	64755110	501	618	803	531	229	221	453	258	322	444
Foxj2	406.43	-0.312731	0.0887837	-3.52239	0.000427667	0.00521961	ENSMUSG00000003154	6	122819914	122845366	400	495	458	535	324	361	320	363	487	380
Apbb1	580.215	-0.812937	0.230827	-3.52184	0.000428559	0.00522677	ENSMUSG00000037032	7	105558483	105581653	744	938	654	879	487	553	456	287	451	356
Snx24	96.5181	0.539527	0.153237	3.52087	0.000430134	0.00524224	ENSMUSG00000024535	18	53245662	53390823	64	82	79	88	81	96	76	136	167	123
NA	2.63378	4.63765	1.3175	3.52003	0.000431497	0.0052551	ENSMUSG00000090943	NA	NA	NA	0	0	0	0	3	0	3	3	10	10
Foxm1	13.6724	1.40971	0.400588	3.51911	0.000433	0.00526887	ENSMUSG00000001517	6	128362967	128376146	9	5	10	4	15	10	13	20	29	26
Nubp1	60.9783	0.82213	0.233636	3.51884	0.00043343	0.00526887	ENSMUSG00000022503	16	10411948	10424428	32	54	55	32	50	45	58	93	121	93
Etv1	81.0654	0.61575	0.174996	3.51865	0.000433755	0.00526887	ENSMUSG00000004151	12	38779380	38870484	57	78	52	66	98	95	56	88	122	112
Zfyve9	411.765	-0.285649	0.0811835	-3.51856	0.000433898	0.00526887	ENSMUSG00000034557	4	108637466	108780798	431	536	445	482	352	295	340	382	518	407
Slc48a1	659.665	0.410063	0.116552	3.51829	0.000434344	0.00526887	ENSMUSG00000081534	15	97778520	97792692	537	630	506	588	548	605	532	906	1133	790
Tedc2	25.8796	1.06648	0.303133	3.51821	0.000434476	0.00526887	ENSMUSG00000024118	17	24215054	24220851	14	24	11	16	24	32	15	44	44	43
Mettl27	20.8516	1.80073	0.511882	3.51787	0.00043502	0.00527173	ENSMUSG00000040557	5	134932368	134942637	1	8	16	10	20	24	7	47	48	39
Gm11953	101.798	0.613503	0.174408	3.51763	0.000435417	0.0052728	ENSMUSG00000082816	11	3951714	3952716	63	82	83	91	86	91	82	115	194	168
Gnl2	376.14	-0.355308	0.10103	-3.51685	0.000436708	0.00528469	ENSMUSG00000028869	4	125016585	125055380	411	523	431	409	317	323	300	326	397	363
Sox10	14.2917	1.25321	0.356618	3.51414	0.000441176	0.00533498	ENSMUSG00000033006	15	79154908	79165240	10	10	4	8	18	17	14	16	26	22
Kat14	243.922	-0.389031	0.110711	-3.51393	0.000441522	0.00533539	ENSMUSG00000027425	2	144368983	144407676	279	349	282	255	202	192	188	234	292	202
CN725425	18.7877	-1.11157	0.316545	-3.51157	0.000445462	0.00537921	ENSMUSG00000078932	15	91199494	91260894	27	39	20	28	11	11	13	19	16	7
Gm8894	147.286	0.513377	0.146205	3.51134	0.000445859	0.0053802	ENSMUSG00000060680	14	55420124	55420789	90	140	134	119	178	130	134	193	223	153
Necab1	21.7658	1.6294	0.46435	3.509	0.000449802	0.00542396	ENSMUSG00000040536	4	14952245	15149794	4	5	8	23	25	29	10	29	52	43
Phf8	155.126	-0.431222	0.122947	-3.50738	0.000452539	0.00545041	ENSMUSG00000041229	X	151520672	151633859	166	231	172	185	111	123	134	141	157	151
Idh2	19565.7	0.336622	0.0959768	3.50733	0.000452633	0.00545041	ENSMUSG00000030541	7	80094846	80115392	16637	21077	13457	18334	18284	18276	16836	21667	31436	23998
Acot2	398.743	-0.644727	0.183834	-3.50712	0.000452989	0.00545085	ENSMUSG00000021226	12	83987861	83993873	505	680	324	589	347	302	282	319	434	266
4921524J17Rik	125.483	-0.459645	0.131069	-3.5069	0.000453359	0.00545147	ENSMUSG00000036934	8	85408759	85432833	143	158	148	163	109	104	96	111	132	101
Psma2	799.648	0.306549	0.0874283	3.50629	0.000454403	0.00546018	ENSMUSG00000015671	13	14613240	14674236	587	817	736	746	706	672	706	938	1366	938
Pak2	501.213	-0.29909	0.0853235	-3.50537	0.000455974	0.00547522	ENSMUSG00000022781	16	32016290	32079342	502	684	577	558	383	412	425	435	577	536
Gpat3	198.804	0.510968	0.145781	3.50503	0.00045656	0.00547761	ENSMUSG00000029314	5	100845713	100899102	154	162	124	208	185	226	203	226	281	235
Pawr	14.5476	-1.1732	0.334733	-3.50488	0.000456815	0.00547761	ENSMUSG00000035873	10	108332121	108414240	17	32	24	17	7	8	12	11	10	10
Gcsh	525.855	0.320451	0.0914461	3.50426	0.000457871	0.00548643	ENSMUSG00000034424	8	116981810	116993537	405	546	439	496	491	425	469	576	897	655
Eya3	515.418	0.541615	0.15457	3.504	0.000458319	0.00548795	ENSMUSG00000028886	4	132638987	132724765	365	482	362	459	489	411	362	702	906	793
Pyurf	626.301	-0.305432	0.087186	-3.50323	0.000459656	0.00550011	ENSMUSG00000043162	6	57686576	57692078	622	770	714	795	530	535	519	533	761	567
Bend5	82.0004	0.710067	0.202745	3.50227	0.00046131	0.00551604	ENSMUSG00000028545	4	111415006	111460298	60	71	46	68	70	76	60	97	166	139
Git1	736.386	-0.294993	0.0842461	-3.50157	0.000462532	0.00552679	ENSMUSG00000011877	11	77493562	77507786	752	856	853	930	564	565	635	699	894	723
Itpr2	202.708	-0.596017	0.170256	-3.50071	0.000464016	0.00554065	ENSMUSG00000030287	6	146108299	146502223	220	304	317	204	109	131	179	179	236	189
Kazn	34.0632	-1.11674	0.319098	-3.49968	0.00046582	0.00555831	ENSMUSG00000040606	4	142102390	142239401	40	80	61	27	27	21	25	24	20	19
Etfb	4036.18	-0.404461	0.115629	-3.49793	0.000468882	0.00558464	ENSMUSG00000004610	7	43444083	43457800	4296	5765	4525	4878	3612	3634	3178	3097	4279	3482
Aig1	320.586	-0.433787	0.124019	-3.49774	0.000469216	0.00558464	ENSMUSG00000019806	10	13647054	13868980	334	498	347	386	278	274	259	270	324	270
Lrrk2	260.36	0.528532	0.151107	3.49773	0.000469232	0.00558464	ENSMUSG00000036273	15	91673175	91816120	143	241	208	261	260	282	179	300	464	345
Chka	57.9131	-0.887097	0.253625	-3.49767	0.000469334	0.00558464	ENSMUSG00000024843	19	3851773	3894369	77	84	97	68	20	41	53	32	56	59
Mga	580.648	-0.241983	0.0692599	-3.49383	0.000476142	0.00566172	ENSMUSG00000033943	2	119897228	119969581	564	799	599	675	470	472	452	550	721	618
Fam174b	2157.31	-0.273232	0.0782433	-3.49208	0.000479272	0.00569497	ENSMUSG00000078670	7	73740302	73776919	2197	2852	2356	2489	1740	1652	1744	1873	3144	2022
Fam198a	8.30142	2.33252	0.668059	3.49148	0.000480346	0.00570377	ENSMUSG00000038233	9	121950988	121980209	1	1	1	7	19	6	5	17	14	13
Fam221b	169.939	0.479949	0.137476	3.49115	0.000480946	0.00570694	ENSMUSG00000043633	4	43659622	43669145	102	158	159	149	163	160	145	166	303	244
Fam57b	45.6637	-0.750389	0.214966	-3.49073	0.000481703	0.00571195	ENSMUSG00000058966	7	126797668	126830219	58	68	62	58	22	36	45	35	43	33
Trabd2b	1295.27	-0.589796	0.169027	-3.48936	0.000484181	0.00573736	ENSMUSG00000070867	4	114406724	114615098	1675	1796	1645	1501	1324	985	932	1004	1075	1023
Zranb1	618.94	-0.371335	0.106478	-3.48743	0.00048768	0.00577417	ENSMUSG00000030967	7	132931142	132986391	599	792	849	701	466	477	550	536	730	578
Sirt1	151.121	-0.61384	0.17603	-3.48713	0.000488238	0.00577417	ENSMUSG00000020063	10	63319005	63381704	157	264	209	158	101	107	142	102	149	145
Rasgrp2	151.06	-0.912534	0.261689	-3.48709	0.000488301	0.00577417	ENSMUSG00000032946	19	6399340	6415216	160	318	248	146	99	104	151	88	102	106
Slc17a7	342.573	0.758604	0.217569	3.48673	0.000488972	0.00577812	ENSMUSG00000070570	7	45163949	45176142	189	195	389	213	395	376	253	457	625	404
Cmpk2	93.7669	-0.879841	0.252362	-3.48642	0.000489535	0.00578077	ENSMUSG00000020638	12	26469204	26479837	138	145	110	136	38	53	47	116	126	59
NA	9.73766	-1.84685	0.529854	-3.48558	0.000491074	0.00579495	ENSMUSG00000086002	NA	NA	NA	16	28	8	19	11	3	4	3	5	2
Ednrb	250.967	-0.562091	0.16128	-3.48519	0.000491786	0.00579753	ENSMUSG00000022122	14	103814625	103844402	247	351	276	410	164	180	218	173	258	277
Adgrl4	680.57	-0.436986	0.125387	-3.48509	0.000491972	0.00579753	ENSMUSG00000039167	3	151437887	151545086	614	913	1014	783	591	525	453	665	793	578
Serhl	212.293	0.490552	0.140775	3.48465	0.000492784	0.00580311	ENSMUSG00000058586	15	83089506	83116674	179	202	167	152	196	213	160	295	370	241
Lrat	2.63675	-4.06858	1.16789	-3.4837	0.000494541	0.00581668	ENSMUSG00000028003	3	82892579	82903973	3	8	12	2	0	2	0	0	0	0
Eno2	11.128	1.48261	0.425592	3.48365	0.000494617	0.00581668	ENSMUSG00000004267	6	124760053	124769673	5	4	6	7	16	10	13	10	26	17
Fam117b	298.38	-0.874723	0.251149	-3.48288	0.000496052	0.00582955	ENSMUSG00000041040	1	59913006	59985346	322	438	571	352	172	131	272	211	208	340
Mtrr	204.417	0.401543	0.115379	3.4802	0.000501034	0.00588405	ENSMUSG00000034617	13	68560780	68582149	142	188	175	201	193	194	179	202	323	293
1700042O10Rik	5.36082	4.18246	1.20195	3.47972	0.000501932	0.00589055	ENSMUSG00000086391	11	11868123	11885321	0	1	1	0	4	1	4	8	26	16
Hsd17b10	1040.5	-0.424452	0.121988	-3.47946	0.000502433	0.00589239	ENSMUSG00000025260	X	152001845	152004442	1110	1404	1173	1357	881	917	872	890	1059	815
Zzz3	309.481	-0.27587	0.0793102	-3.47837	0.000504472	0.00590852	ENSMUSG00000039068	3	152395473	152462826	311	411	348	352	247	256	216	296	395	328
Cyb561d1	83.3267	0.632403	0.181814	3.4783	0.000504603	0.00590852	ENSMUSG00000048796	3	108195687	108201212	57	79	56	67	91	81	54	120	156	98
Fyn	469.2	-0.505503	0.145336	-3.47817	0.000504845	0.00590852	ENSMUSG00000019843	10	39368855	39565381	561	731	527	524	323	331	426	339	480	514
Pstpip2	136.895	-0.445417	0.128104	-3.47701	0.00050704	0.00593015	ENSMUSG00000025429	18	77794545	77882007	152	181	163	170	118	109	113	95	157	127
Hipk1	1029.32	-0.479747	0.137986	-3.47677	0.00050749	0.00593136	ENSMUSG00000008730	3	103739815	103791563	1091	1449	1457	1093	668	696	972	844	1191	997
B4galt6	331.145	0.465197	0.133882	3.47468	0.000511459	0.00597366	ENSMUSG00000056124	18	20684599	20746404	202	318	253	344	298	306	259	391	606	446
Gm14111	196.344	0.37585	0.108174	3.47448	0.000511836	0.00597398	ENSMUSG00000080870	2	146754707	146755705	150	190	169	175	186	215	155	234	273	246
Gtf2e1	106.177	0.474908	0.136697	3.47416	0.000512449	0.00597705	ENSMUSG00000022828	16	37509790	37539789	88	98	76	91	106	104	89	140	170	119
Ctsl	1343.48	-0.274614	0.0790537	-3.47376	0.000513215	0.0059773	ENSMUSG00000021477	13	64359337	64370890	1277	1687	1573	1626	1145	1159	1093	1098	1656	1324
Cend1	28.1792	1.32796	0.382291	3.47369	0.000513354	0.0059773	ENSMUSG00000060240	7	141426446	141429491	6	19	15	22	18	36	34	39	84	23
Ramp2	286.925	-0.573055	0.164974	-3.4736	0.000513519	0.0059773	ENSMUSG00000001240	11	101246028	101259546	296	406	411	354	209	208	252	207	233	317
Cnn1	53.2182	1.23567	0.355837	3.47257	0.000515492	0.00599619	ENSMUSG00000001349	9	22099216	22109630	24	25	20	52	34	62	40	54	114	133
Ift27	50.4174	0.730533	0.210391	3.47226	0.000516099	0.00599916	ENSMUSG00000016637	15	78159463	78174107	42	44	25	37	60	58	42	58	93	54
Dapk1	555.717	0.396999	0.114361	3.47145	0.000517648	0.00601308	ENSMUSG00000021559	13	60601947	60763191	408	585	424	512	455	487	468	700	1000	696
Gm3424	2.42736	4.5006	1.29772	3.46808	0.000524192	0.00608497	ENSMUSG00000090512	14	5821934	5830329	0	0	0	0	0	4	3	9	5	4
Rbm3	245.863	0.55638	0.160459	3.46742	0.000525484	0.00609271	ENSMUSG00000031167	X	8138975	8145880	167	245	210	168	285	296	162	307	384	277
Epc2	300.98	-0.378291	0.1091	-3.46737	0.000525572	0.00609271	ENSMUSG00000069495	2	49451486	49551948	284	421	415	318	220	249	232	283	346	295
Rp2	129.519	0.468843	0.135262	3.46617	0.00052793	0.00611378	ENSMUSG00000060090	X	20364481	20405653	85	129	106	116	113	113	108	169	232	165
Ctps	467.038	0.531772	0.153422	3.46608	0.000528104	0.00611378	ENSMUSG00000028633	4	120539868	120570276	314	411	398	393	421	374	366	570	749	815
Tnrc6c	558.283	-0.390761	0.112775	-3.46495	0.000530323	0.00613531	ENSMUSG00000025571	11	117654289	117763439	646	739	610	668	404	435	520	491	603	520
Rora	446.735	-0.439888	0.126991	-3.46394	0.000532317	0.00615421	ENSMUSG00000032238	9	68653786	69388246	464	694	556	473	305	319	392	360	493	493
Zfp946	62.2561	-0.668393	0.193052	-3.46224	0.0005357	0.00618914	ENSMUSG00000071266	17	22424222	22456689	58	110	91	72	40	46	57	46	67	47
Smarce1	384.545	-0.27677	0.0799493	-3.46182	0.00053654	0.00619466	ENSMUSG00000037935	11	99209047	99231017	398	521	404	442	325	301	295	386	467	372
Dnaaf3	52.2835	-1.00852	0.29138	-3.46118	0.000537811	0.00620515	ENSMUSG00000055809	7	4522933	4532453	62	63	92	87	39	46	45	24	37	25
Cd164l2	2.28115	4.43752	1.28231	3.46057	0.00053903	0.00621502	ENSMUSG00000028865	4	133212131	133224555	0	0	0	0	1	2	1	8	8	5
Ipo5	2070.92	0.323493	0.0934847	3.46038	0.000539406	0.00621517	ENSMUSG00000030662	14	120911224	120947999	1704	2168	1757	1764	1731	1870	1697	2599	3112	2785
Rgs11	4.91806	3.41371	0.986578	3.46015	0.000539873	0.00621635	ENSMUSG00000024186	17	26202951	26211324	1	0	1	1	3	6	3	14	18	6
NA	30.3894	-0.906281	0.261974	-3.45943	0.000541312	0.00622873	ENSMUSG00000084779	NA	NA	NA	46	42	36	47	25	30	16	16	27	20
Kif13a	1511.85	-0.28521	0.0824537	-3.45903	0.000542121	0.00623199	ENSMUSG00000021375	13	46749087	46929867	1555	2001	1672	1731	1156	1162	1372	1407	1802	1479
Gm14418	61.5448	1.06618	0.30824	3.45893	0.000542324	0.00623199	ENSMUSG00000078867	2	177387124	177398320	27	32	51	43	54	46	37	83	147	131
Lrp11	62.1936	0.665904	0.192543	3.45848	0.000543239	0.0062383	ENSMUSG00000019796	10	7589800	7625483	48	50	48	43	47	54	58	92	115	85
Hs3st5	27.4275	1.39895	0.404722	3.45656	0.000547121	0.00627867	ENSMUSG00000044499	10	36506814	36834397	12	13	8	24	44	30	14	54	61	22
Clstn1	697.295	-0.342797	0.0991801	-3.45631	0.000547628	0.00628028	ENSMUSG00000039953	4	149586468	149648899	789	907	778	793	541	576	598	586	745	730
Polh	66.1067	0.574131	0.16614	3.4557	0.000548864	0.00628725	ENSMUSG00000023953	17	46172004	46202625	38	75	47	52	69	69	61	74	110	81
Gm2244	3.15706	4.13722	1.19723	3.45565	0.000548972	0.00628725	ENSMUSG00000092036	14	19532896	19549963	0	0	0	1	4	2	1	8	9	9
Cdcp1	2.54202	4.5886	1.32841	3.4542	0.000551927	0.00631686	ENSMUSG00000035498	9	123170824	123216038	0	0	0	0	3	2	0	4	8	11
Bcl2l13	922.955	-0.274332	0.0794305	-3.45374	0.000552878	0.00632352	ENSMUSG00000009112	6	120836212	120892842	918	1236	1052	1031	783	643	765	825	1200	960
Tcf21	70.8798	0.58773	0.170232	3.45252	0.000555368	0.00634775	ENSMUSG00000045680	10	22817281	22820174	42	59	63	61	72	73	58	74	139	89
Ccnl1	149.616	-0.495727	0.143655	-3.4508	0.000558919	0.00638407	ENSMUSG00000027829	3	65946151	65958249	144	229	203	172	98	99	139	121	184	139
mt-Ty	2523.72	-0.978442	0.283585	-3.45026	0.000560051	0.00639273	ENSMUSG00000064350	MT	5260	5326	3635	4508	3053	3510	1801	1624	2817	1367	1663	1130
Mrps36	272.013	-0.435796	0.126339	-3.44943	0.000561771	0.00640688	ENSMUSG00000061474	13	100735955	100744659	287	346	326	362	204	242	223	248	318	196
NA	122.358	0.420372	0.121874	3.44924	0.000562161	0.00640688	ENSMUSG00000059039	NA	NA	NA	90	110	108	109	123	107	125	133	182	154
Zfp704	398.213	0.462344	0.134047	3.44912	0.000562415	0.00640688	ENSMUSG00000040209	3	9427020	9610085	319	404	270	343	350	347	336	449	637	634
Tcea3	666.216	-0.963996	0.279549	-3.4484	0.000563927	0.00641983	ENSMUSG00000001604	4	136247729	136274898	887	1187	1019	773	533	566	597	336	337	377
C1qtnf7	95.9566	0.624641	0.181177	3.44768	0.000565417	0.00643251	ENSMUSG00000061535	5	43515538	43618803	57	85	87	70	117	95	61	119	178	118
Lrg1	202.971	-1.18756	0.344524	-3.44697	0.000566922	0.00644534	ENSMUSG00000037095	17	56119680	56121946	245	332	384	294	115	156	224	72	103	89
P3h4	178.712	-0.420765	0.122086	-3.44645	0.000568006	0.00645338	ENSMUSG00000006931	11	100408456	100414836	165	278	180	251	132	138	124	165	224	178
Trim47	191.784	0.804111	0.233431	3.44475	0.000571586	0.00648974	ENSMUSG00000020773	11	116105752	116127210	122	144	132	146	147	161	162	204	321	447
Cep85l	62.0869	-0.631886	0.183568	-3.44223	0.000576932	0.00654609	ENSMUSG00000038594	10	53273443	53379947	63	90	87	83	58	48	45	42	53	57
Gltp	180.983	0.412	0.11974	3.44078	0.000580047	0.00657707	ENSMUSG00000011884	5	114669398	114690984	134	171	165	152	159	185	134	221	307	230
Slc22a3	80.7078	-0.63351	0.184128	-3.44059	0.000580452	0.0065773	ENSMUSG00000023828	17	12419972	12507704	94	93	104	127	54	82	51	62	77	70
Slc2a12	77.8627	-0.70493	0.204924	-3.43996	0.000581803	0.00658825	ENSMUSG00000037490	10	22645011	22704285	83	121	101	112	63	68	62	39	92	49
Tmbim6	1437.83	-0.282212	0.0820791	-3.4383	0.000585388	0.00662445	ENSMUSG00000023010	15	99392882	99410049	1513	1864	1492	1737	1120	1253	1191	1176	1751	1500
Slc16a5	6.44096	3.8426	1.1177	3.43794	0.000586157	0.00662877	ENSMUSG00000045775	11	115462474	115474398	0	0	0	3	4	2	3	9	27	25
Mical1	82.4044	0.714418	0.20794	3.43569	0.000591053	0.00667802	ENSMUSG00000019823	10	41476314	41487032	49	90	62	46	84	101	58	121	146	88
Pecam1	1554.12	-0.480779	0.139941	-3.43558	0.000591294	0.00667802	ENSMUSG00000020717	11	106654217	106750628	1651	2251	1898	1904	1257	1363	1339	1248	1315	1383
Cfh	1658.94	0.495147	0.144137	3.43524	0.000592019	0.00668181	ENSMUSG00000026365	1	140084708	140183764	1114	1769	1398	1226	1732	1384	1139	2229	2916	2220
Cacna2d2	17.69	-1.72368	0.501952	-3.43395	0.000594848	0.00670931	ENSMUSG00000010066	9	107399612	107529343	31	28	45	18	8	18	12	5	6	3
Rpf2	143.006	0.455699	0.132725	3.4334	0.000596063	0.00671857	ENSMUSG00000038510	10	40223246	40247036	100	154	115	113	146	139	139	185	220	141
Rab33a	4.363	3.82101	1.11358	3.43127	0.000600761	0.00676297	ENSMUSG00000031104	X	48519285	48530232	0	1	1	0	4	4	11	8	7	7
Morf4l1	746.112	-0.29018	0.0845696	-3.43126	0.000600792	0.00676297	ENSMUSG00000062270	9	90091665	90114774	759	998	838	846	559	659	642	642	875	747
Hist3h2a	46.4774	-0.889939	0.259407	-3.43067	0.000602097	0.00677319	ENSMUSG00000078851	11	58954685	58956830	49	85	68	62	35	42	41	25	32	27
Thrsp	184.62	-0.745044	0.217236	-3.42965	0.000604357	0.0067889	ENSMUSG00000035686	7	97412938	97417730	258	281	231	225	121	64	161	164	186	186
Rasal2	530.74	-0.381932	0.111366	-3.42951	0.000604679	0.0067889	ENSMUSG00000070565	1	157135182	157412595	507	740	695	598	361	413	457	497	565	557
NA	11.6673	1.58142	0.461123	3.4295	0.000604684	0.0067889	ENSMUSG00000086950	NA	NA	NA	2	5	8	7	13	10	10	23	15	26
Kif5b	2476.05	0.308945	0.0901165	3.42828	0.000607413	0.00681506	ENSMUSG00000006740	18	6201002	6242174	1818	2420	2395	2272	2305	1990	2398	2883	4001	2806
Klhl38	158.967	-0.727324	0.212264	-3.42651	0.000611399	0.00685529	ENSMUSG00000022357	15	58314573	58324169	155	304	226	180	112	143	139	114	134	98
NA	68.0227	0.579854	0.169239	3.42624	0.000612004	0.00685757	ENSMUSG00000081535	NA	NA	NA	46	61	50	59	67	85	52	82	116	76
Slc25a4	40181.6	-0.241327	0.070461	-3.42498	0.000614853	0.00688472	ENSMUSG00000031633	8	46206797	46211284	38862	53428	42474	47627	34078	34664	32789	33633	52213	39104
Bcat2	741.289	-0.328643	0.0959595	-3.42481	0.000615232	0.00688472	ENSMUSG00000030826	7	45570153	45589711	884	1000	743	828	590	638	585	659	884	699
Clic4	6657.24	0.656501	0.191773	3.42332	0.000618612	0.00691802	ENSMUSG00000037242	4	135213969	135272814	4394	5781	5174	4987	4824	4686	5548	10003	14189	10018
Dhrs3	514.065	-0.425549	0.124351	-3.42215	0.000621284	0.00694336	ENSMUSG00000066026	4	144892827	144928209	565	793	528	617	347	496	361	469	644	424
Sdad1	142.095	-0.468709	0.13699	-3.42148	0.000622806	0.00695582	ENSMUSG00000029415	5	92284010	92310479	139	198	183	181	94	108	130	105	158	148
Itsn2	401.305	-0.360229	0.105309	-3.42069	0.000624622	0.00696791	ENSMUSG00000020640	12	4592638	4713962	456	527	458	451	310	313	355	332	437	417
Zfp988	2.06188	4.28168	1.25171	3.42066	0.000624704	0.00696791	ENSMUSG00000078498	4	147305674	147333734	0	0	0	0	5	2	1	2	8	4
A330040F15Rik	2.07965	4.28868	1.2544	3.41892	0.00062871	0.00700803	ENSMUSG00000086213	19	12517915	12596566	0	0	0	0	2	1	4	5	8	2
mt-Te	16916.2	-0.719343	0.210426	-3.41851	0.000629639	0.00701381	ENSMUSG00000064369	MT	14071	14139	21386	25094	21323	22869	15671	14194	14290	10544	14322	9257
Fzd4	380.264	-0.481772	0.141183	-3.41241	0.00064392	0.00716822	ENSMUSG00000049791	7	89404355	89413134	414	533	510	424	236	236	352	334	428	402
Mcam	387.509	-0.443794	0.130079	-3.41173	0.00064551	0.00717357	ENSMUSG00000032135	9	44134469	44142727	391	544	525	433	304	338	304	295	370	412
mt-Nd4l	57093.3	-0.473422	0.138767	-3.41162	0.000645778	0.00717357	ENSMUSG00000065947	MT	9877	10173	60520	73388	79896	67289	45746	44367	52157	48328	63001	40831
Dnlz	294.696	0.450931	0.132178	3.41154	0.000645982	0.00717357	ENSMUSG00000075467	2	26348121	26352110	217	281	259	237	234	239	265	356	508	440
2310011J03Rik	167.058	0.385787	0.113085	3.41149	0.000646079	0.00717357	ENSMUSG00000020133	10	80318254	80320537	130	169	129	154	152	162	134	199	286	199
Ddost	495.314	-0.334412	0.098033	-3.41122	0.000646735	0.0071762	ENSMUSG00000028757	4	138304730	138312628	537	672	538	573	417	426	351	454	513	535
Ntn4	207.94	0.561839	0.164872	3.40773	0.000655049	0.00726374	ENSMUSG00000020019	10	93640681	93747207	127	182	150	210	187	180	171	272	440	241
Colq	100.271	0.881784	0.258792	3.40731	0.000656072	0.00727036	ENSMUSG00000057606	14	31523082	31591343	49	51	61	113	105	100	73	131	242	120
Arhgap32	175.24	0.860167	0.252476	3.40693	0.000656987	0.00727579	ENSMUSG00000041444	9	32116136	32268446	87	116	127	155	247	146	97	259	395	191
H2-Eb1	161.168	-1.22011	0.358246	-3.40579	0.000659721	0.00730134	ENSMUSG00000060586	17	34305877	34316199	295	340	89	283	124	98	35	94	130	163
Bcl2l1	489.898	-1.05342	0.309361	-3.40513	0.00066132	0.0073143	ENSMUSG00000007659	2	152780668	152831728	553	853	924	599	183	232	537	248	304	514
Arsg	21.6589	1.06709	0.313509	3.40371	0.000664775	0.00734776	ENSMUSG00000020604	11	109473374	109573330	13	12	13	16	17	20	21	33	55	26
Usmg5	1661.77	-0.355435	0.104441	-3.40322	0.000665972	0.00735624	ENSMUSG00000071528	19	47083471	47090625	1754	2256	1781	2068	1405	1439	1416	1416	1893	1366
Tmc6	80.4182	0.928342	0.27286	3.40227	0.000668288	0.00737705	ENSMUSG00000025572	11	117765988	117782198	60	53	52	48	65	63	50	108	204	147
Snx4	454.285	0.363642	0.106892	3.40196	0.000669045	0.00738064	ENSMUSG00000022808	16	33251456	33299562	352	502	360	385	418	461	347	592	707	521
Cetn2	260.444	0.399275	0.117444	3.3997	0.000674599	0.00743249	ENSMUSG00000031347	X	72913532	72918411	172	237	239	253	260	217	222	333	435	300
Amer1	84.0354	0.897555	0.264011	3.39969	0.000674614	0.00743249	ENSMUSG00000050332	X	95420318	95444872	52	51	80	43	96	63	51	120	172	145
Iqcb1	117.66	0.620844	0.182713	3.39793	0.000678979	0.00747577	ENSMUSG00000022837	16	36828385	36872721	73	106	89	100	100	82	104	162	209	193
Timp2	1067.8	0.339931	0.100057	3.39738	0.000680343	0.00748596	ENSMUSG00000017466	11	118301069	118355740	825	919	1106	915	1006	967	956	1158	1567	1437
1700025G04Rik	756.382	0.416154	0.122519	3.39664	0.000682181	0.00750136	ENSMUSG00000032666	1	151852403	152090125	509	576	712	785	736	700	638	912	1266	897
Slc45a3	28.2071	-0.795282	0.23424	-3.39516	0.000685897	0.00753738	ENSMUSG00000026435	1	131962967	131982969	36	45	38	36	16	21	24	16	33	22
Copg2	478.234	0.503933	0.148441	3.39484	0.000686675	0.00754108	ENSMUSG00000025607	6	30747554	30896794	370	440	358	402	414	441	320	645	908	655
Chchd10	3853.93	-0.290724	0.0856501	-3.39432	0.000687994	0.00755064	ENSMUSG00000049422	10	75933130	75937747	3987	4862	4522	4373	3073	3504	3232	3362	4643	3444
Mcrip2	574.449	-0.257946	0.0760008	-3.394	0.000688807	0.00755064	ENSMUSG00000025732	17	25863698	25868738	579	698	632	708	472	442	419	529	817	582
Sdcbp	1433.28	0.66811	0.196852	3.39397	0.000688871	0.00755064	ENSMUSG00000028249	4	6365650	6408423	919	1230	1079	1131	1140	964	1104	2103	3068	2275
Rida	104.17	0.85501	0.251942	3.39367	0.000689615	0.00755396	ENSMUSG00000022323	15	34484021	34495255	44	102	65	83	86	84	68	163	237	168
Igfbp4	565.492	0.327881	0.0966792	3.39143	0.000695287	0.00761121	ENSMUSG00000017493	11	99041244	99054392	417	550	508	543	555	593	407	635	886	684
Pebp1	1133.38	0.2815	0.0830297	3.39035	0.000698029	0.00763634	ENSMUSG00000032959	5	117282654	117287625	894	1108	1049	1072	953	1024	962	1216	1936	1424
F11r	432.694	0.316967	0.0934977	3.39011	0.000698659	0.00763834	ENSMUSG00000038235	1	171437535	171464603	299	432	433	389	390	411	423	444	686	504
Tmem117	207.401	0.8002	0.236141	3.38866	0.00070236	0.0076739	ENSMUSG00000063296	15	94629232	95096098	142	123	163	156	207	190	131	238	330	455
Cdc42ep4	177.198	-0.870021	0.25677	-3.38833	0.000703185	0.00767801	ENSMUSG00000041598	11	113726850	113751881	226	272	255	243	79	115	192	91	129	179
NA	6.56313	3.41064	1.00668	3.38802	0.000703983	0.00767825	ENSMUSG00000087019	NA	NA	NA	0	2	1	1	15	19	12	2	4	4
Acss2	369.097	0.459556	0.135643	3.38798	0.000704106	0.00767825	ENSMUSG00000027605	2	155517948	155585724	289	297	295	352	341	338	270	425	623	563
Dip2c	744.784	-0.257497	0.0760374	-3.38645	0.000708041	0.00771625	ENSMUSG00000048264	13	9276528	9668928	760	1012	788	840	556	586	554	773	1020	735
Aldh1a2	65.7123	-1.02417	0.302564	-3.38496	0.000711886	0.00775321	ENSMUSG00000013584	9	71215789	71296243	99	154	76	61	50	36	47	50	29	60
Gm13567	2.78063	3.90598	1.15406	3.38455	0.000712955	0.00775701	ENSMUSG00000083195	2	60596048	60596294	1	0	0	0	3	5	4	5	7	3
Coq8b	77.8375	0.610651	0.180427	3.38448	0.000713142	0.00775701	ENSMUSG00000003762	7	27233023	27257950	54	69	57	64	58	86	63	88	132	130
Commd9	133.976	0.485342	0.143428	3.38386	0.000714732	0.00776936	ENSMUSG00000027163	2	101886247	101901646	103	130	115	97	122	108	116	178	244	166
Clptm1	855.269	-0.290296	0.0857946	-3.38362	0.000715379	0.00777145	ENSMUSG00000002981	7	19631571	19665033	862	1122	1019	938	740	731	708	759	980	792
Zc3hav1	202.022	-0.44453	0.131431	-3.38224	0.00071898	0.00780428	ENSMUSG00000029826	6	38305286	38354603	234	301	189	263	148	170	163	188	228	165
Ptprt	5.44613	2.73259	0.807954	3.38211	0.000719314	0.00780428	ENSMUSG00000053141	2	161521990	162661147	1	1	3	0	8	4	14	6	9	7
Vps13d	1280.59	-0.275274	0.0814122	-3.38123	0.000721615	0.00782428	ENSMUSG00000020220	4	144972622	145195005	1285	1653	1612	1317	977	1023	1064	1181	1665	1261
Pigk	373.907	0.397741	0.117639	3.38104	0.000722128	0.00782488	ENSMUSG00000039047	3	152714100	152980408	261	329	328	374	358	326	286	493	592	484
Ccl6	216.48	-0.756574	0.223816	-3.38034	0.000723963	0.00783959	ENSMUSG00000018927	11	83587882	83593087	223	327	400	229	140	82	178	186	246	206
Dennd2c	34.6847	1.16024	0.343248	3.38017	0.000724402	0.00783959	ENSMUSG00000007379	3	103102604	103169769	11	32	19	22	32	21	26	66	92	48
Tnpo3	615.173	-0.230316	0.0681432	-3.37988	0.000725171	0.00784295	ENSMUSG00000012535	6	29540827	29609887	603	833	650	691	516	505	492	571	748	648
Spats2	77.0412	0.534219	0.158067	3.37971	0.00072563	0.00784295	ENSMUSG00000051934	15	99125916	99213215	52	72	52	75	67	74	68	102	134	95
R3hdm2	2246.88	-0.218972	0.0648422	-3.377	0.000732797	0.00791542	ENSMUSG00000025404	10	127380327	127499384	2329	2739	2296	2698	1755	1895	1861	2154	2920	2194
Oas2	81.4562	-0.858882	0.254416	-3.37589	0.000735772	0.00794253	ENSMUSG00000032690	5	120730333	120749853	115	124	86	131	30	43	69	91	65	72
Samm50	1265.49	-0.367365	0.108879	-3.37405	0.000740696	0.00799064	ENSMUSG00000022437	15	84192241	84217267	1363	1651	1484	1498	1086	1145	993	912	1419	1241
Rpl10-ps6	272.896	-0.359973	0.1067	-3.37369	0.000741675	0.00799616	ENSMUSG00000080885	19	37295155	37295796	299	363	295	331	235	214	225	235	281	278
Scly	166.334	0.680118	0.20168	3.37227	0.000745517	0.00803252	ENSMUSG00000026307	1	91298338	91321075	106	102	156	135	136	160	137	177	300	306
Tbc1d9	64.1668	-0.752609	0.223216	-3.37167	0.00074715	0.00804504	ENSMUSG00000031709	8	83165352	83272934	66	116	79	90	38	48	59	32	56	68
NA	451.71	-0.339933	0.100885	-3.36949	0.000753071	0.00810369	ENSMUSG00000047112	NA	NA	NA	475	592	476	578	362	411	354	352	516	462
Eya2	10.362	-1.40819	0.418003	-3.36885	0.000754822	0.00811519	ENSMUSG00000017897	2	165595032	165771727	13	25	12	19	5	6	4	4	6	13
Ofd1	121.417	0.603798	0.179239	3.36867	0.000755326	0.00811519	ENSMUSG00000040586	X	166390033	166440704	97	109	87	87	103	108	93	151	199	216
Gm11966	1085.91	-0.291405	0.0865068	-3.36858	0.000755564	0.00811519	ENSMUSG00000080904	11	5818497	5818583	1187	1317	1149	1337	982	866	868	948	1337	1008
Rubcn	398.198	0.428172	0.127144	3.36762	0.000758191	0.0081383	ENSMUSG00000035629	16	32821703	32877766	300	391	333	334	336	364	286	514	691	560
Foxo6	13.9031	-1.55632	0.462197	-3.36723	0.000759278	0.00814485	ENSMUSG00000052135	4	120267079	120287349	25	22	20	26	10	16	4	3	10	3
Clasp1	3185.93	-0.540248	0.160545	-3.36509	0.000765178	0.008203	ENSMUSG00000064302	1	118389058	118612678	3547	4384	3880	4282	2808	2791	2758	2192	3093	2242
Ryr1	9.19878	2.48762	0.739542	3.36373	0.000768964	0.00823842	ENSMUSG00000030592	7	29003344	29125179	4	2	1	3	3	6	4	31	29	17
Psmb10	375.035	0.353294	0.105048	3.36317	0.000770536	0.00825009	ENSMUSG00000031897	8	105935735	105938444	264	344	358	353	395	368	367	386	492	455
Acsl6	111.064	-1.15678	0.344012	-3.36262	0.000772053	0.00826002	ENSMUSG00000020333	11	54303798	54364756	150	190	189	150	75	114	93	41	58	41
Gnl3l	411.821	0.323453	0.0961945	3.36249	0.000772429	0.00826002	ENSMUSG00000025266	X	150983141	151017322	318	431	326	401	382	337	356	482	687	507
1700019D03Rik	23.3068	0.91267	0.271489	3.36173	0.000774572	0.0082774	ENSMUSG00000043629	1	52922324	53020179	10	15	17	21	23	28	20	28	43	34
Art5	215.857	0.950149	0.282651	3.36156	0.000775023	0.0082774	ENSMUSG00000070424	7	102096879	102109489	163	190	124	90	156	162	154	351	562	333
3632451O06Rik	108.533	-1.28468	0.382366	-3.35981	0.000779958	0.0083249	ENSMUSG00000036242	14	49675952	49783383	184	212	158	131	113	75	81	35	50	34
Abr	414.81	0.544375	0.162055	3.3592	0.000781673	0.00833801	ENSMUSG00000017631	11	76416734	76622314	292	341	347	355	349	333	316	493	789	690
Hip1r	150.628	-0.612774	0.182433	-3.3589	0.000782531	0.00834196	ENSMUSG00000000915	5	123973628	124005558	161	237	214	169	108	146	126	99	129	126
Ssbp2	332.239	-0.467235	0.139114	-3.35866	0.000783224	0.00834414	ENSMUSG00000003992	13	91460283	91703429	331	436	425	443	292	242	305	270	331	271
Mavs	640.201	-0.583844	0.173877	-3.3578	0.000785649	0.00836477	ENSMUSG00000037523	2	131234063	131248025	711	852	772	945	544	569	551	476	540	446
Sema7a	414.285	-0.795198	0.236909	-3.35656	0.000789194	0.00839728	ENSMUSG00000038264	9	57940112	57962865	519	643	623	490	213	289	454	245	298	376
Gm24276	11.1867	1.51647	0.45182	3.35636	0.000789754	0.00839802	ENSMUSG00000076135	1	8816138	8816247	6	5	4	7	9	9	9	17	33	20
Gm3453	2.99476	4.06979	1.21286	3.35553	0.000792119	0.00841792	ENSMUSG00000090643	14	5970744	5979137	0	1	0	0	2	1	3	6	11	9
Slco3a1	922.193	-0.318326	0.0949165	-3.35375	0.000797239	0.00846707	ENSMUSG00000025790	7	74275419	74554780	937	1076	1100	1171	721	773	766	811	990	977
Gm5113	84.9119	0.667198	0.199017	3.35246	0.000800962	0.00850133	ENSMUSG00000066647	7	30169875	30182324	61	60	63	73	105	77	64	115	171	82
Arhgap24	267.951	0.569714	0.169973	3.3518	0.00080288	0.00851414	ENSMUSG00000057315	5	102481391	102897937	154	207	253	240	317	294	183	263	447	381
Adamtsl3	81.8264	0.552189	0.164749	3.3517	0.000803165	0.00851414	ENSMUSG00000070469	7	82335694	82614450	51	60	78	73	75	72	89	97	121	114
Idh1	774.842	0.761091	0.227095	3.35142	0.000803969	0.00851739	ENSMUSG00000025950	1	65158616	65186500	415	538	740	549	1100	1026	899	712	959	710
Cxxc5	189.511	0.782909	0.233754	3.34928	0.000810221	0.00857831	ENSMUSG00000046668	18	35829818	35861687	116	149	106	174	254	234	119	259	368	157
Gm13910	6293.55	-0.236923	0.0707549	-3.34851	0.00081248	0.00859643	ENSMUSG00000063684	2	108948806	108950233	6477	8613	6475	6917	5266	5270	5000	5417	8560	6184
Lysmd2	106.752	0.565112	0.168773	3.34835	0.000812938	0.00859643	ENSMUSG00000032184	9	75625741	75637771	64	95	79	105	99	88	101	109	184	175
Gm12224	10.6061	-1.90805	0.569936	-3.34784	0.000814448	0.00860582	ENSMUSG00000085888	11	54340369	54353479	16	15	24	21	7	7	9	1	1	3
Gm24105	16.0138	1.82409	0.544878	3.34771	0.000814833	0.00860582	ENSMUSG00000092674	5	149247952	149248244	6	3	6	11	12	4	17	26	49	38
Arpin	130.875	0.456361	0.136362	3.34669	0.000817818	0.00863202	ENSMUSG00000039043	7	79925361	79935359	87	128	104	122	159	127	107	130	203	165
Med12l	82.8843	-0.769745	0.230028	-3.34631	0.000818957	0.00863671	ENSMUSG00000056476	3	59005825	59318682	99	115	122	113	66	66	81	52	60	51
Slc1a1	79.6987	0.740887	0.221411	3.3462	0.000819272	0.00863671	ENSMUSG00000024935	19	28835049	28913960	41	53	72	68	60	62	84	98	143	141
Ak4	388.023	-0.42953	0.1284	-3.34526	0.000822059	0.00866074	ENSMUSG00000028527	4	101419277	101466995	425	481	393	582	326	297	319	291	479	345
Zfp938	84.1722	0.626922	0.187442	3.34461	0.000823976	0.00867559	ENSMUSG00000062931	10	82224850	82241280	48	69	84	61	81	64	72	106	158	127
Arhgef19	164.546	-1.09983	0.329003	-3.34293	0.000828988	0.00872299	ENSMUSG00000028919	4	141239499	141257564	185	180	289	333	117	174	109	92	98	58
Prpf4b	371.858	-0.334491	0.100068	-3.34264	0.000829858	0.00872677	ENSMUSG00000021413	13	34875302	34906064	404	506	382	452	273	263	311	349	433	412
Gm10419	4.06408	3.76821	1.12745	3.34223	0.000831094	0.00873441	ENSMUSG00000072769	5	108367769	108378239	0	2	0	0	3	5	4	6	10	13
Gm9905	88.8129	-0.547907	0.164006	-3.34077	0.000835463	0.00877492	ENSMUSG00000053358	7	121033252	121035096	97	137	98	118	69	76	70	84	91	58
Mbd2	831.177	-0.301257	0.0901886	-3.3403	0.000836885	0.00878447	ENSMUSG00000024513	18	70568189	70626131	858	1144	881	970	706	637	706	820	931	765
Fermt3	39.8423	0.827222	0.247671	3.34	0.000837782	0.00878649	ENSMUSG00000024965	19	6998958	7019469	27	25	27	33	27	42	31	58	85	59
Samd9l	209.239	-0.444703	0.133155	-3.33974	0.000838564	0.00878649	ENSMUSG00000047735	6	3372257	3399572	217	326	224	260	179	140	156	225	237	167
Dusp7	399.66	-0.513676	0.153808	-3.33972	0.000838619	0.00878649	ENSMUSG00000053716	9	106368632	106375724	546	635	362	452	300	302	324	371	410	337
Efr3a	759.221	-0.252318	0.0755759	-3.33861	0.000841991	0.00881642	ENSMUSG00000015002	15	65787034	65873816	744	890	861	951	661	642	552	690	1000	738
Ckap5	570.32	-0.327168	0.0980115	-3.33806	0.000843661	0.0088285	ENSMUSG00000040549	2	91526762	91620664	598	733	710	619	481	531	418	503	674	508
Arid1b	347.174	-0.410159	0.122926	-3.33664	0.000847984	0.00886831	ENSMUSG00000069729	17	4994332	5347656	358	432	479	399	290	281	281	274	348	361
Fzd8	37.3654	-0.753013	0.225727	-3.33594	0.000850103	0.00888503	ENSMUSG00000036904	18	9212856	9216201	48	55	47	51	29	32	32	19	34	28
Rbm45	130.769	-0.436928	0.131051	-3.33404	0.000855947	0.00894064	ENSMUSG00000042369	2	76369984	76383768	130	197	136	176	98	115	98	125	137	116
Glod4	399.31	0.400782	0.120252	3.33286	0.000859593	0.00896882	ENSMUSG00000017286	11	76120987	76243725	300	395	368	315	378	337	327	519	723	445
Peli2	178.304	-0.483362	0.145036	-3.3327	0.000860072	0.00896882	ENSMUSG00000021846	14	48120823	48281575	189	247	217	228	140	147	167	134	167	157
Ceacam2	51.1534	-0.717073	0.215172	-3.33255	0.000860533	0.00896882	ENSMUSG00000054385	7	25516042	25539857	66	73	67	66	37	44	42	27	40	51
Gm10222	58703.5	-0.46437	0.139353	-3.33234	0.000861188	0.00896882	ENSMUSG00000067736	1	24612407	24612700	62358	75306	81676	68700	47432	45554	53933	49882	64540	42149
Eda	35.2054	0.825832	0.247825	3.33232	0.000861267	0.00896882	ENSMUSG00000059327	X	99975606	100400762	20	33	23	24	33	29	35	34	70	64
Ifrd2	409.394	0.31618	0.0948984	3.33177	0.000862941	0.00898079	ENSMUSG00000010048	9	107587642	107593385	282	418	388	386	349	375	348	454	683	523
Snx8	114.719	0.425921	0.127877	3.33072	0.000866223	0.00900945	ENSMUSG00000029560	5	140340299	140389262	85	113	95	97	108	124	107	138	151	141
Hadhb	11462.8	-0.251196	0.0754331	-3.33006	0.000868283	0.0090254	ENSMUSG00000059447	5	30155248	30184593	11657	15528	11955	13029	9624	10111	9339	9890	14738	10615
Dsg2	920.118	-0.655344	0.196901	-3.32829	0.000873817	0.0090774	ENSMUSG00000044393	18	20558074	20604521	1270	1616	787	1172	769	727	765	693	866	598
Sec24a	165.641	-0.42358	0.127328	-3.3267	0.000878819	0.00912045	ENSMUSG00000036391	11	51692264	51763634	203	216	180	201	103	126	138	138	224	161
Kbtbd3	156.212	0.767527	0.230722	3.32663	0.000879028	0.00912045	ENSMUSG00000025893	9	4309833	4331732	98	137	80	140	117	125	121	195	339	288
Gm14288	151.737	0.832476	0.250308	3.32581	0.000881629	0.00913669	ENSMUSG00000078889	2	175789357	175801093	90	131	106	100	100	100	125	267	317	255
Ddx17	970.366	-0.410397	0.123398	-3.3258	0.000881662	0.00913669	ENSMUSG00000055065	15	79527736	79546741	1123	1341	1022	1190	588	668	792	827	1288	1104
Gm867	182.596	-0.520347	0.156479	-3.32535	0.000883065	0.00914569	ENSMUSG00000050157	10	75937723	75940672	234	286	187	207	148	133	164	142	208	137
Lman1l	13.016	1.31902	0.396679	3.32516	0.000883671	0.00914642	ENSMUSG00000056271	9	57607085	57620774	7	5	6	10	14	19	16	11	29	15
Acy1	59.5027	-0.633623	0.190647	-3.32355	0.000888808	0.00919403	ENSMUSG00000023262	9	106432981	106438319	78	93	67	71	50	56	39	36	61	50
Anapc15	33.4225	0.881877	0.265415	3.32263	0.000891732	0.0092187	ENSMUSG00000030649	7	101863715	101901849	20	25	20	27	24	30	27	58	70	47
Coq10a	1932.68	-0.464358	0.139796	-3.32167	0.000894808	0.00924381	ENSMUSG00000039914	10	128363100	128368997	2222	2458	2355	2429	1574	1822	1632	1411	1997	1514
Prrc2c	605.84	-0.433299	0.130452	-3.32153	0.000895242	0.00924381	ENSMUSG00000040225	1	162670725	162740556	633	849	861	601	478	481	523	511	620	560
Pdia6	897.507	-0.677712	0.204077	-3.32087	0.000897385	0.00926034	ENSMUSG00000020571	12	17266545	17284770	1196	1474	836	1252	482	582	882	600	836	951
Osmr	313.315	-1.09831	0.330789	-3.32026	0.000899337	0.00927322	ENSMUSG00000022146	15	6813577	6874969	346	669	594	301	153	151	381	167	180	207
Atp5f1	9016.35	-0.186934	0.0563031	-3.32014	0.000899718	0.00927322	ENSMUSG00000000563	3	105942698	105960099	8902	11589	9528	9960	7966	7422	7197	8658	11912	8597
Sh3bgrl	572.411	0.387481	0.116716	3.31987	0.000900578	0.0092765	ENSMUSG00000031246	X	109095365	109197873	449	556	487	493	513	471	452	780	993	695
Fam222a	18.6274	-1.30151	0.392127	-3.3191	0.000903093	0.0092968	ENSMUSG00000041930	5	114568016	114613220	31	38	23	27	3	6	17	18	20	8
NA	5.30184	2.76526	0.8332	3.31884	0.000903913	0.00929964	ENSMUSG00000091565	NA	NA	NA	1	3	0	1	3	5	4	11	10	18
St8sia6	94.6901	-0.645498	0.194505	-3.31867	0.000904467	0.00929974	ENSMUSG00000003418	2	13651021	13794064	110	155	138	93	70	59	86	59	92	97
Zdhhc8	325.552	0.347239	0.104642	3.31834	0.000905557	0.00930536	ENSMUSG00000060166	16	18220754	18235136	235	286	307	322	276	295	283	401	523	403
Ttc5	61.909	0.666661	0.200926	3.31794	0.000906824	0.00931278	ENSMUSG00000006288	14	50765415	50785519	37	49	45	58	70	52	45	74	100	106
Foxo1	251.603	-0.473689	0.142836	-3.31631	0.000912149	0.00934836	ENSMUSG00000044167	3	52268336	52353221	236	330	382	293	206	221	191	219	244	217
Gm3182	2.86215	3.97277	1.19795	3.31631	0.000912153	0.00934836	ENSMUSG00000091148	14	4481745	4490177	1	0	0	0	3	1	4	4	7	10
Tspyl5	106.601	0.89857	0.27096	3.31625	0.000912331	0.00934836	ENSMUSG00000038984	15	33683875	33687884	47	76	81	87	89	95	55	156	235	203
Wls	622.014	0.49337	0.148777	3.31617	0.000912606	0.00934836	ENSMUSG00000028173	3	159839672	159938664	414	568	521	557	532	542	430	814	1208	877
Map4k4	1271.11	-0.381966	0.115187	-3.31604	0.000913022	0.00934836	ENSMUSG00000026074	1	39900913	40026310	1265	1672	1503	1633	1048	1128	1108	1057	1307	1089
Pdia4	299.185	-0.731507	0.220672	-3.3149	0.000916747	0.00938088	ENSMUSG00000025823	6	47796141	47813430	455	504	260	388	168	210	290	190	266	284
Tmem132a	55.2152	0.598309	0.180535	3.31409	0.00091941	0.0094025	ENSMUSG00000024736	19	10857822	10869940	39	41	41	52	49	55	51	77	82	74
Lrp1b	11.1657	1.75689	0.530269	3.31321	0.00092231	0.00942653	ENSMUSG00000049252	2	40595246	42653624	6	5	4	4	8	7	9	13	28	35
Mettl8	60.8154	0.755298	0.228069	3.31171	0.000927292	0.00947178	ENSMUSG00000041975	2	70964561	71055583	42	54	32	50	41	60	48	97	112	94
Tmem250-ps	676.858	0.342475	0.103463	3.31012	0.000932543	0.00951625	ENSMUSG00000087679	2	26136814	26140521	514	617	612	651	550	627	547	871	1092	858
Pdia3	1901.84	-0.518927	0.156773	-3.31006	0.000932758	0.00951625	ENSMUSG00000027248	2	121413775	121438687	2209	2842	2042	2457	1402	1305	1873	1421	1709	1902
Stard7	1918.38	0.496893	0.150142	3.30948	0.000934688	0.00953025	ENSMUSG00000027367	2	127270218	127298932	1432	1782	1377	1734	1635	1567	1397	2419	3766	2831
Rwdd3	22.8767	1.26515	0.382398	3.30846	0.000938122	0.00955909	ENSMUSG00000028133	3	121155398	121171695	9	20	6	17	35	28	11	36	52	23
Rlf	232.002	-0.50071	0.15135	-3.3083	0.000938635	0.00955909	ENSMUSG00000049878	4	121145373	121215084	264	334	295	261	133	180	214	201	222	242
Clk2	132.044	-0.522735	0.15802	-3.30803	0.000939535	0.00956257	ENSMUSG00000068917	3	89164795	89176921	131	211	178	145	92	112	114	112	117	122
Pgbd5	15.0352	1.47998	0.447528	3.30701	0.000942962	0.00959173	ENSMUSG00000050751	8	124369049	124439658	5	8	13	4	9	15	17	15	33	38
Fbxo40	4384.98	0.744867	0.225324	3.30576	0.000947191	0.00962386	ENSMUSG00000047746	16	36963460	36990467	2563	3131	4011	3075	3360	3424	3002	5902	8610	8754
Arhgap27	154.283	-0.765985	0.231713	-3.30574	0.000947246	0.00962386	ENSMUSG00000034255	11	103331497	103363692	165	225	271	179	79	115	152	102	112	151
Tmem63b	849.76	-0.457692	0.138561	-3.30319	0.000955926	0.00970429	ENSMUSG00000036026	17	45660171	45686905	901	1141	1123	999	694	803	711	614	882	686
Sephs2	153.962	0.700678	0.212129	3.30308	0.000956297	0.00970429	ENSMUSG00000049091	7	127271879	127274055	79	112	139	132	166	147	93	183	350	206
C1rl	28.4993	1.17846	0.357019	3.30084	0.000963967	0.00977632	ENSMUSG00000038527	6	124493113	124510643	14	8	16	28	37	17	35	47	57	31
Prkacb	970.472	0.522151	0.158197	3.30064	0.000964652	0.00977746	ENSMUSG00000005034	3	146729574	146812990	693	826	774	864	791	839	677	1224	1911	1494
Gm3269	3.06554	4.10764	1.24468	3.30015	0.000966337	0.00978685	ENSMUSG00000091494	14	4838106	4846867	0	0	0	1	1	2	3	5	17	6
Acod1	6.28806	2.71901	0.823956	3.29994	0.000967054	0.00978685	ENSMUSG00000022126	14	103046977	103056573	0	1	4	1	2	5	10	7	14	22
Rgma	388.416	0.550923	0.166958	3.29976	0.000967664	0.00978685	ENSMUSG00000070509	7	73375509	73419899	294	361	292	301	362	325	250	531	777	545
Mical2	743.325	-0.499138	0.151267	-3.2997	0.000967868	0.00978685	ENSMUSG00000038244	7	112225856	112355194	767	970	1085	873	533	599	696	548	690	719
Insig2	556.222	0.238467	0.0722797	3.29923	0.000969518	0.00979775	ENSMUSG00000003721	1	121304353	121332589	439	576	519	533	472	507	481	603	884	679
Prss23	103.077	-0.488626	0.148117	-3.29891	0.000970616	0.00980254	ENSMUSG00000039405	7	89507783	89527187	113	158	129	112	69	81	88	72	118	109
Asb4	53.5968	0.968916	0.293721	3.29876	0.000971139	0.00980254	ENSMUSG00000042607	6	5383386	5433022	20	37	52	32	65	54	25	81	108	83
Ibtk	456.201	0.349689	0.106021	3.29829	0.000972742	0.00981293	ENSMUSG00000035941	9	85687360	85749334	335	418	390	469	416	393	386	513	820	553
Tpm1	99401.6	-0.315657	0.0957152	-3.29788	0.000974176	0.0098216	ENSMUSG00000032366	9	67022590	67049406	94636	131413	127353	110302	79027	93039	77147	89360	108807	95169
Sfpq	640.081	-0.519267	0.15747	-3.29757	0.000975248	0.00982662	ENSMUSG00000028820	4	127021324	127037013	630	999	852	748	468	483	574	473	542	699
Otog	2.25793	4.42038	1.34059	3.29734	0.000976062	0.00982902	ENSMUSG00000009487	7	46240987	46311434	0	0	0	0	0	2	2	4	8	9
Prkaa2	2691.64	0.494034	0.14986	3.29665	0.000978458	0.00984735	ENSMUSG00000028518	4	105029874	105109890	1900	2285	2322	2360	2302	2128	1973	3610	5147	3897
Rgcc	258.912	-1.12749	0.342148	-3.29534	0.000983026	0.00988751	ENSMUSG00000022018	14	79288756	79301645	292	439	475	375	74	118	313	104	205	226
Skida1	27.369	0.970402	0.2945	3.29508	0.000983942	0.00989091	ENSMUSG00000054074	2	18040676	18049051	12	23	18	19	38	38	15	36	52	29
Ces2g	37.7495	0.985643	0.299321	3.29293	0.000991503	0.00995739	ENSMUSG00000031877	8	104961718	104969537	28	19	26	24	30	31	24	62	85	66
Oat	1814.76	-0.279297	0.0848189	-3.29286	0.000991721	0.00995739	ENSMUSG00000030934	7	132557478	132576398	1723	2227	2311	2069	1487	1514	1408	1642	2032	1993
Prkx	299.727	-0.401498	0.121942	-3.29254	0.000992875	0.00996312	ENSMUSG00000035725	X	77761411	77796278	356	358	339	377	220	230	278	241	343	284
Gm12416	267.995	0.355648	0.108025	3.29229	0.00099376	0.00996616	ENSMUSG00000083044	4	84104895	84105902	180	271	245	252	231	259	211	335	410	352
Gm6977	1247.21	0.3821	0.116115	3.2907	0.000999393	0.0100168	ENSMUSG00000084289	X	90744546	90745062	999	1080	1184	1047	1187	1163	1055	1775	1775	1382
Pus10	81.2411	0.688838	0.209381	3.28987	0.00100233	0.0100403	ENSMUSG00000020280	11	23665674	23732876	51	51	59	83	83	76	59	121	163	92
Prelp	491.667	0.478262	0.14544	3.28839	0.00100762	0.0100865	ENSMUSG00000041577	1	133910304	133921414	348	328	473	473	458	503	398	661	748	608
Cmya5	8984.76	-0.714403	0.217259	-3.28825	0.00100811	0.0100865	ENSMUSG00000047419	13	93040713	93144724	10651	13875	13285	10354	7165	7622	8502	6111	6190	5723
Dpt	793.547	0.275964	0.0839313	3.28798	0.00100911	0.0100905	ENSMUSG00000026574	1	164796644	164824266	592	763	764	778	695	679	706	886	1307	960
Rps15a-ps4	64.0176	0.594867	0.180981	3.2869	0.00101296	0.0101231	ENSMUSG00000083757	4	132219988	132220489	38	56	56	53	53	57	60	70	124	95
Pigt	305.314	0.302999	0.0922046	3.28616	0.00101565	0.010144	ENSMUSG00000017721	2	164497520	164508301	261	269	278	286	285	307	279	315	461	355
Hvcn1	18.5353	1.09748	0.334001	3.28585	0.00101677	0.0101493	ENSMUSG00000064267	5	122206804	122242297	7	14	10	15	21	15	12	30	36	33
Il34	29.6991	-0.902253	0.27467	-3.28486	0.00102033	0.0101733	ENSMUSG00000031750	8	110741829	110805924	35	45	54	34	19	19	24	17	19	33
Nudt17	13.4537	-1.16846	0.355713	-3.28485	0.00102037	0.0101733	ENSMUSG00000028100	3	96706067	96708562	25	20	18	18	6	11	11	7	9	9
Klf3	278.907	-0.614237	0.187193	-3.2813	0.00103328	0.0102961	ENSMUSG00000029178	5	64803388	64832901	284	453	338	381	152	226	260	185	242	306
Fbxo45	199.507	0.374826	0.114246	3.28086	0.0010349	0.0103062	ENSMUSG00000035764	16	32230112	32247158	163	198	159	177	203	186	149	218	345	249
Pacsin2	2854.69	0.503822	0.153585	3.28041	0.00103657	0.0103168	ENSMUSG00000016664	15	83375607	83464606	2069	2652	2090	2577	2434	2437	1941	3777	5220	4412
Cdk6	87.6045	1.23659	0.377134	3.27891	0.00104209	0.0103621	ENSMUSG00000040274	5	3341485	3531008	36	81	34	52	70	44	48	144	239	198
Lsm8	131.139	0.414557	0.126434	3.27885	0.00104233	0.0103621	ENSMUSG00000044155	6	18848579	18855751	103	134	100	114	112	120	109	158	214	182
Cox18	73.5043	0.776765	0.236916	3.27865	0.00104304	0.0103632	ENSMUSG00000035505	5	90214724	90224001	40	56	67	48	75	108	85	74	126	59
NA	61.6322	0.543584	0.165806	3.27844	0.00104383	0.0103649	ENSMUSG00000086651	NA	NA	NA	37	53	54	55	57	69	54	78	94	76
Lrrc3b	283.124	0.815103	0.248798	3.27616	0.00105228	0.0104428	ENSMUSG00000045201	14	15357515	15438987	193	206	134	265	317	253	141	392	577	470
Rtn4rl1	66.7691	0.946945	0.289057	3.27598	0.00105295	0.0104434	ENSMUSG00000045287	11	75193783	75267769	41	40	54	40	60	71	51	147	124	55
Slc43a3	770.109	-0.693774	0.211823	-3.27525	0.00105567	0.0104594	ENSMUSG00000027074	2	84936579	84958509	857	1175	1304	763	541	493	743	542	564	751
Fam174a	379.225	0.4007	0.122343	3.27522	0.00105579	0.0104594	ENSMUSG00000051185	1	95313623	95335284	292	362	312	343	332	321	287	458	695	517
Gm6337	2.01292	4.27105	1.30414	3.27499	0.00105665	0.0104618	ENSMUSG00000091882	14	6049469	6058267	0	0	0	0	2	1	2	2	12	4
Gm7180	163.226	0.38262	0.116845	3.27459	0.00105814	0.0104706	ENSMUSG00000083774	7	81222362	81222874	117	159	135	157	164	153	140	216	236	182
Nhs	15.866	1.37862	0.421145	3.27351	0.00106222	0.0105049	ENSMUSG00000059493	X	161833296	162159730	4	12	8	10	8	21	12	22	30	39
Amd2	621.803	-0.677855	0.207106	-3.27298	0.00106419	0.0105182	ENSMUSG00000063953	10	35708675	35711892	801	1074	813	609	361	328	496	467	577	818
S100a11	169.772	-0.404907	0.123752	-3.27192	0.00106818	0.0105516	ENSMUSG00000027907	3	93520488	93526287	171	205	234	205	123	135	137	132	199	184
Cdh22	9.32195	-1.90562	0.582494	-3.27148	0.00106987	0.0105622	ENSMUSG00000053166	2	165111507	165234853	15	5	32	14	3	5	7	4	5	2
Gpd2	133.394	-0.633168	0.193557	-3.27123	0.00107081	0.0105653	ENSMUSG00000026827	2	57237635	57370719	150	233	155	161	112	114	114	70	129	109
Pdzd7	14.1035	-1.98218	0.606086	-3.27045	0.00107375	0.0105883	ENSMUSG00000074818	19	45026906	45046614	31	39	9	26	2	11	3	16	3	3
Slc6a17	57.6233	-0.621483	0.190081	-3.26957	0.0010771	0.0106128	ENSMUSG00000027894	3	107467543	107518018	55	74	98	73	36	43	41	41	73	56
Hmgcs2	381.855	-0.790411	0.241755	-3.26947	0.00107748	0.0106128	ENSMUSG00000027875	3	98280435	98310738	266	498	608	748	266	214	353	230	424	291
Matn2	203.009	0.462224	0.141389	3.26916	0.00107868	0.0106128	ENSMUSG00000022324	15	34306677	34436273	143	166	204	165	183	206	167	228	290	315
Mrpl14	341.265	-0.409604	0.125299	-3.269	0.00107927	0.0106128	ENSMUSG00000023939	17	45686322	45698495	308	443	488	410	311	254	238	316	427	282
Ptpa	550.114	0.290412	0.0888387	3.26899	0.00107934	0.0106128	ENSMUSG00000039515	2	30416039	30447806	435	535	463	562	507	516	469	555	939	655
Polr1a	326.112	-0.740736	0.226612	-3.26874	0.00108029	0.010616	ENSMUSG00000049553	6	71909053	71984935	445	590	386	343	284	271	281	186	236	237
Taf9b	214.672	0.40766	0.124743	3.268	0.00108311	0.0106376	ENSMUSG00000047242	X	106206883	106221158	157	203	184	195	201	197	160	304	338	259
8030423J24Rik	2.91591	4.02202	1.23109	3.26703	0.00108682	0.010668	ENSMUSG00000021600	13	70882948	70884503	0	0	1	0	1	4	1	8	11	6
Akap5	28.357	1.89309	0.579507	3.26672	0.001088	0.0106734	ENSMUSG00000021057	12	76324891	76334153	7	8	17	12	71	58	12	45	37	8
Usp40	345.562	0.522418	0.160005	3.26501	0.0010946	0.010732	ENSMUSG00000005501	1	87945119	88008551	231	341	245	316	299	295	242	492	662	467
Slc35e2	96.8384	-0.526551	0.161289	-3.26464	0.00109601	0.0107395	ENSMUSG00000042202	4	155601416	155623340	105	137	108	136	69	66	92	87	88	89
Wdr33	345.092	-0.256838	0.0786784	-3.2644	0.00109696	0.0107395	ENSMUSG00000024400	18	31804057	31908987	347	453	378	392	293	280	278	318	409	355
Aars	502.645	-0.284222	0.0870731	-3.26418	0.00109781	0.0107395	ENSMUSG00000031960	8	111033144	111057664	479	601	608	621	429	437	384	468	571	493
Tagln2	618.389	-0.502222	0.153859	-3.26416	0.00109788	0.0107395	ENSMUSG00000026547	1	172500047	172507380	720	896	737	727	387	456	554	468	576	737
Klk1b26	2.93054	-4.22041	1.29314	-3.26369	0.00109973	0.0107476	ENSMUSG00000053719	7	44012168	44016968	3	1	18	5	0	0	2	0	0	0
Msra	432.644	-0.392493	0.120263	-3.26363	0.00109996	0.0107476	ENSMUSG00000054733	14	64122625	64455903	458	516	559	530	375	386	337	315	476	414
Gpihbp1	564.36	-0.793811	0.243277	-3.26299	0.00110243	0.0107655	ENSMUSG00000022579	15	75596628	75599481	616	801	879	809	336	450	587	314	347	495
S1pr1	1129.74	-0.915947	0.280744	-3.26257	0.00110407	0.0107754	ENSMUSG00000045092	3	115710433	115715072	1311	2142	1414	1653	425	671	1377	622	920	887
Robo4	280.264	-0.705634	0.216407	-3.26068	0.00111147	0.0108415	ENSMUSG00000032125	9	37401897	37415115	352	443	354	347	213	211	283	146	213	241
Entpd2	82.9808	0.639767	0.196232	3.26025	0.00111314	0.0108516	ENSMUSG00000015085	2	25395874	25401321	54	66	63	73	68	91	65	84	136	153
Pum2	1492.57	-0.176124	0.0540435	-3.25892	0.00111836	0.0108962	ENSMUSG00000020594	12	8674134	8752581	1467	1850	1587	1680	1243	1198	1248	1388	2023	1520
Ptprd	211.309	0.670106	0.205696	3.25775	0.00112299	0.010935	ENSMUSG00000028399	4	75941238	78211961	152	190	162	137	153	178	161	284	370	405
Fam19a5	48.418	-0.767134	0.235538	-3.25695	0.00112618	0.0109599	ENSMUSG00000054863	15	87544299	87759364	66	61	70	63	44	38	41	26	39	34
Gm13502	42.2786	0.717259	0.220405	3.25428	0.00113682	0.0110571	ENSMUSG00000083287	2	53696121	53696804	28	36	24	38	42	39	39	61	85	43
Gm3173	2.71102	3.9073	1.20079	3.25393	0.0011382	0.0110643	ENSMUSG00000079386	14	4430992	4519452	0	0	1	0	3	4	1	3	8	9
Enkur	9.76819	1.61577	0.496689	3.25309	0.00114159	0.0110909	ENSMUSG00000026679	2	21180731	21205365	7	5	3	3	9	12	5	17	28	14
Dnm1	67.0438	0.651891	0.200441	3.25228	0.00114483	0.0111161	ENSMUSG00000026825	2	32308471	32353338	50	43	69	41	62	60	73	78	104	99
Kat2b	1315	0.362574	0.111502	3.25174	0.00114702	0.011131	ENSMUSG00000000708	17	53566861	53672720	1067	1311	1098	1133	1100	1114	1047	1666	2367	1659
Lrpprc	1846.35	-0.44349	0.136404	-3.2513	0.00114877	0.0111378	ENSMUSG00000024120	17	84705247	84790789	1944	2729	2369	1990	1567	1653	1565	1422	1808	1542
Slc20a1	130.829	-0.699032	0.215005	-3.25124	0.00114901	0.0111378	ENSMUSG00000027397	2	129198764	129211616	152	223	173	152	64	89	134	82	119	138
Rn7s6	80.9503	1.07567	0.330879	3.25093	0.00115027	0.0111384	ENSMUSG00000092746	6	69516339	69516629	35	60	25	82	99	69	109	157	85	83
Hexb	167.113	0.516971	0.159042	3.25054	0.00115186	0.0111384	ENSMUSG00000021665	13	97176331	97198357	111	153	123	162	157	157	117	207	343	205
Palm	266.749	-0.425138	0.130792	-3.2505	0.00115202	0.0111384	ENSMUSG00000035863	10	79793572	79820896	283	414	303	298	202	222	209	195	277	307
Cox7b	7216.65	-0.21917	0.0674266	-3.25049	0.00115206	0.0111384	ENSMUSG00000031231	X	106015700	106022450	7205	9362	7659	8181	6228	6113	5962	6310	9566	6792
Heg1	1449.45	-0.363142	0.111722	-3.25042	0.00115234	0.0111384	ENSMUSG00000075254	16	33684466	33771576	1478	2062	1805	1537	1112	1135	1336	1249	1543	1401
Ktn1	2758.74	-0.297975	0.0916771	-3.25026	0.00115299	0.0111384	ENSMUSG00000021843	14	47648448	47739894	2737	3879	3230	2951	2248	2485	1942	2685	3605	2366
Srrm2	1597.46	-0.388946	0.119692	-3.24955	0.00115587	0.0111599	ENSMUSG00000039218	17	23790662	23824741	1674	2278	2056	1642	1184	1282	1473	1415	1731	1412
Gm3756	49.0933	0.772523	0.238102	3.2445	0.00117657	0.0113533	ENSMUSG00000091639	9	31935446	31936800	35	51	27	30	41	36	45	66	100	80
Ndufa6	2331.39	-0.297635	0.0917557	-3.24378	0.00117955	0.0113757	ENSMUSG00000022450	15	82350140	82354322	2338	3129	2473	2863	2004	1934	2019	1980	2864	2033
Esam	488.882	-0.657316	0.20266	-3.24344	0.00118094	0.0113827	ENSMUSG00000001946	9	37528078	37538319	590	679	608	688	296	366	453	271	400	575
Chd3	237.957	-0.374785	0.115574	-3.24283	0.00118348	0.0114008	ENSMUSG00000018474	11	69343273	69369406	217	337	295	289	186	191	204	180	314	215
Nrg4	26.3983	1.2896	0.397805	3.24179	0.00118783	0.0114362	ENSMUSG00000032311	9	55220222	55326844	17	15	16	10	13	27	15	46	76	47
Casp3	24.4042	1.1441	0.35301	3.24098	0.00119118	0.011462	ENSMUSG00000031628	8	46617291	46639689	11	17	12	19	24	23	13	43	69	28
2310061I04Rik	819.41	-0.432827	0.13358	-3.24022	0.00119437	0.0114832	ENSMUSG00000050705	17	35892677	35897431	820	1062	1022	1081	661	762	707	634	819	678
Nudc	545.486	-0.442544	0.136582	-3.24014	0.00119473	0.0114832	ENSMUSG00000028851	4	133532542	133545996	608	799	564	694	433	466	438	471	464	558
Gak	230.86	-0.30485	0.0940993	-3.23966	0.00119672	0.011496	ENSMUSG00000062234	5	108569411	108629755	246	300	258	265	172	180	180	238	270	238
Psen1	341.987	-0.267419	0.0825538	-3.23933	0.0011981	0.0115027	ENSMUSG00000019969	12	83688152	83735199	330	451	398	385	270	281	277	323	395	364
Mtr	647.85	-0.822229	0.253868	-3.23881	0.0012003	0.0115174	ENSMUSG00000021311	13	12182712	12258113	649	940	1103	914	529	489	576	261	441	590
Lgi4	16.5352	1.06099	0.327689	3.23781	0.00120451	0.0115462	ENSMUSG00000036560	7	31059342	31070935	12	13	10	6	17	19	18	23	32	18
Psme1	754.791	-0.460335	0.142182	-3.23766	0.00120515	0.0115462	ENSMUSG00000022216	14	55578123	55581529	778	1007	928	995	734	607	610	617	778	546
Akt2-ps	353.173	-0.319814	0.0987808	-3.23762	0.00120533	0.0115462	ENSMUSG00000084347	11	16514533	16515981	377	471	394	401	295	299	294	338	396	304
Asb10	783.632	0.219567	0.0678263	3.2372	0.00120708	0.0115565	ENSMUSG00000038204	5	24532697	24540978	674	773	682	796	709	724	684	834	1215	896
Ldlrap1	119.32	0.43773	0.135235	3.23682	0.00120871	0.0115656	ENSMUSG00000037295	4	134741554	134768024	81	117	95	114	103	125	95	140	215	143
Plpp7	282.212	0.385826	0.119239	3.23575	0.00121326	0.0116003	ENSMUSG00000051373	2	32095528	32110820	251	239	214	270	249	272	232	327	492	343
NA	2.20051	4.37752	1.35291	3.23564	0.0012137	0.0116003	ENSMUSG00000091379	NA	NA	NA	0	0	0	0	0	1	3	5	7	8
Tiam1	54.4879	-0.61256	0.189362	-3.23486	0.00121701	0.0116255	ENSMUSG00000002489	16	89787111	89980080	62	89	71	60	43	41	37	57	46	45
Prkag3	36.7762	1.38141	0.427069	3.23464	0.00121795	0.011628	ENSMUSG00000006542	1	74738922	74749221	15	19	32	11	25	16	30	69	105	72
Nle1	70.8029	-1.19266	0.368811	-3.23379	0.0012216	0.0116502	ENSMUSG00000020692	11	82900768	82908411	125	175	69	71	19	35	78	49	46	48
Tmem14c	718.567	0.369673	0.114316	3.23378	0.00122164	0.0116502	ENSMUSG00000021361	13	41016292	41022586	521	709	637	652	631	602	543	925	1216	970
Mcur1	500.877	-0.3045	0.0941988	-3.23252	0.00122703	0.0116891	ENSMUSG00000021371	13	43538393	43560191	507	694	568	557	434	394	397	480	654	413
Adam22	182.916	0.849238	0.262718	3.23251	0.00122709	0.0116891	ENSMUSG00000040537	5	8072352	8368160	86	135	170	119	132	138	125	313	427	284
Nrp2	506.238	-0.49826	0.15415	-3.2323	0.00122797	0.011691	ENSMUSG00000025969	1	62703285	62818695	544	687	750	532	401	438	432	426	452	419
Fibin	107.196	0.943303	0.291938	3.23117	0.00123283	0.0117307	ENSMUSG00000074971	2	110360917	110363183	45	72	101	67	102	68	67	157	239	212
Cyp4b1	148.245	-0.662047	0.204985	-3.22973	0.00123906	0.0117834	ENSMUSG00000028713	4	115624725	115647723	189	202	222	161	141	111	123	83	126	124
Pde7b	329.924	0.472099	0.146184	3.22949	0.00124013	0.0117871	ENSMUSG00000019990	10	20398004	20725078	210	345	296	258	268	282	290	382	676	421
Wdr35	159.756	0.473158	0.146601	3.22752	0.00124868	0.0118618	ENSMUSG00000066643	12	8973892	9028847	126	128	122	155	169	144	111	206	270	206
Plxna2	951.07	-0.768886	0.238255	-3.22716	0.00125027	0.0118703	ENSMUSG00000026640	1	194618218	194816869	1016	1488	1484	1221	528	508	974	566	709	1121
Glns-ps1	300.116	-0.504933	0.156473	-3.22697	0.00125108	0.0118714	ENSMUSG00000082100	11	19720355	19721472	319	422	462	293	170	251	232	281	320	300
Inca1	34.3627	-0.894555	0.277276	-3.22623	0.00125435	0.0118958	ENSMUSG00000057054	11	70688361	70700155	52	46	41	53	32	25	29	19	29	16
Gucy1a1	190.356	-0.526169	0.16317	-3.22467	0.00126116	0.0119496	ENSMUSG00000033910	3	82092427	82145789	190	301	259	212	186	158	98	172	201	160
Fam122b	108.93	1.03911	0.322281	3.22424	0.00126308	0.0119496	ENSMUSG00000036022	X	53243415	53269805	55	69	110	39	143	110	63	127	311	117
Cebpb	146.171	-1.29951	0.403053	-3.22418	0.00126335	0.0119496	ENSMUSG00000056501	2	167688915	167690418	216	330	198	194	31	62	175	47	90	137
NA	2.66304	4.63758	1.43839	3.22414	0.00126351	0.0119496	ENSMUSG00000074581	NA	NA	NA	0	0	0	0	3	0	1	15	5	4
Ndufa12	1993.06	-0.412393	0.127908	-3.22414	0.00126352	0.0119496	ENSMUSG00000020022	10	94198955	94221443	2097	2595	2434	2484	1832	1722	1570	1808	1995	1512
Rem1	36.8941	0.779501	0.241801	3.22373	0.00126532	0.01196	ENSMUSG00000000359	2	152626951	152635198	22	24	32	28	45	44	22	46	70	45
Sh3d21	32.7735	-0.973729	0.302318	-3.22087	0.00127802	0.0120701	ENSMUSG00000073758	4	126150602	126163491	47	56	45	41	15	35	26	18	17	27
Lrrc8a	589.703	-0.782394	0.24293	-3.22066	0.00127896	0.0120701	ENSMUSG00000007476	2	30237715	30263790	665	1029	864	692	262	380	662	375	469	555
Rpl27-ps2	69.592	-0.602922	0.187206	-3.22063	0.00127908	0.0120701	ENSMUSG00000082171	11	101939501	101939899	79	94	89	95	51	53	67	60	67	44
Ostm1	345.287	0.434715	0.134992	3.2203	0.00128056	0.0120774	ENSMUSG00000038280	10	42583822	42702459	265	309	314	282	285	286	293	416	683	439
Lig4	98.4144	0.458369	0.142389	3.21912	0.00128583	0.012118	ENSMUSG00000049717	8	9969049	9977686	60	106	73	94	104	100	82	112	162	114
Laptm4b	520.928	-0.375711	0.116716	-3.21902	0.00128628	0.012118	ENSMUSG00000022257	15	34238028	34284302	528	623	588	737	432	473	410	402	576	497
Sec24c	768.351	-0.244995	0.076118	-3.21862	0.00128809	0.0121283	ENSMUSG00000039367	14	20674308	20694852	789	956	897	831	644	672	605	677	906	809
Anapc5	1439.39	-0.168535	0.052367	-3.21833	0.00128938	0.0121338	ENSMUSG00000029472	5	122787459	122821339	1456	1747	1528	1592	1146	1199	1158	1378	1972	1496
Tcim	524.148	-0.807529	0.250963	-3.21773	0.00129211	0.0121528	ENSMUSG00000056313	8	24437180	24438984	578	916	656	769	266	376	602	295	367	442
AU040320	541.019	0.281258	0.0874279	3.21703	0.00129526	0.0121758	ENSMUSG00000028830	4	126753544	126870070	460	519	473	512	531	513	403	619	845	648
Bmp7	12.4553	-1.18462	0.368298	-3.21646	0.00129784	0.0121933	ENSMUSG00000008999	2	172868012	172940321	16	15	21	24	8	12	6	6	8	9
Impdh1	218.158	0.435036	0.135382	3.21339	0.00131179	0.0123176	ENSMUSG00000003500	6	29200434	29216364	157	191	192	200	190	204	178	252	313	352
Sema3d	50.2987	0.811494	0.252601	3.21255	0.00131561	0.0123466	ENSMUSG00000040254	5	12383385	12588948	26	32	54	29	67	56	57	51	61	67
Zfp966	87.2264	0.825081	0.256932	3.21127	0.00132148	0.0123949	ENSMUSG00000089756	2	175918881	175931100	62	70	58	55	47	72	77	126	197	151
Steap4	414.296	-0.708101	0.22056	-3.21047	0.00132516	0.0124227	ENSMUSG00000012428	5	7960457	7982213	469	735	603	420	394	301	356	292	287	290
Pla2g5	303.296	-1.53805	0.47919	-3.20968	0.00132885	0.0124497	ENSMUSG00000041193	4	138799244	138863482	408	569	631	446	220	233	230	63	116	100
Clec5a	22.068	1.53945	0.479658	3.20946	0.00132983	0.0124497	ENSMUSG00000029915	6	40574894	40585821	6	5	22	9	31	25	8	43	56	25
Vti1a	164.407	0.430064	0.134006	3.20929	0.00133062	0.0124497	ENSMUSG00000024983	19	55316295	55627309	130	145	149	133	179	158	130	216	264	168
Dse	84.4744	0.773786	0.241113	3.20922	0.00133096	0.0124497	ENSMUSG00000039497	10	34151393	34207715	45	62	71	67	68	67	58	109	203	141
Ndufb9	4466.18	-0.203952	0.0635583	-3.2089	0.00133245	0.0124565	ENSMUSG00000022354	15	58933756	58939488	4394	5963	4765	4837	3693	3983	3598	3939	5816	4455
Glrx	410.181	0.803877	0.250527	3.20875	0.00133315	0.0124565	ENSMUSG00000021591	13	75839868	75850154	178	209	463	309	517	372	364	373	836	592
Col22a1	17.9736	1.75097	0.545991	3.20695	0.0013415	0.0125264	ENSMUSG00000079022	15	71795795	72034227	4	9	12	6	4	11	17	36	56	40
Ankrd52	619.395	-0.511153	0.159395	-3.20682	0.00134209	0.0125264	ENSMUSG00000014498	10	128377115	128408704	683	848	734	830	460	536	596	463	534	524
Irf2	216.953	-0.450231	0.140438	-3.2059	0.00134639	0.0125552	ENSMUSG00000031627	8	46739732	46847458	235	317	271	237	183	173	192	189	201	184
NA	130.756	0.985484	0.307402	3.20585	0.00134665	0.0125552	ENSMUSG00000092665	NA	NA	NA	69	85	42	144	125	83	146	255	215	173
Eci1	2133.66	-0.316055	0.0986089	-3.20514	0.00134996	0.0125793	ENSMUSG00000024132	17	24426683	24439316	2154	2809	2542	2435	1567	1725	1854	2096	2779	1738
Opn3	32.8447	1.36341	0.425444	3.20468	0.00135211	0.0125925	ENSMUSG00000026525	1	175662421	175692776	16	20	16	18	17	22	18	64	116	52
Tctn2	23.5411	1.0634	0.332027	3.20275	0.0013612	0.0126702	ENSMUSG00000029386	5	124598749	124627738	12	14	17	16	13	28	17	34	60	37
Mocos	53.5884	0.711589	0.222221	3.20217	0.00136398	0.0126892	ENSMUSG00000039616	18	24653691	24701556	33	37	46	44	43	47	41	69	117	82
Calr	2718.08	-0.629783	0.196688	-3.20194	0.00136506	0.0126923	ENSMUSG00000003814	8	84841850	84846934	3391	4060	2545	4178	1845	2049	2657	1812	2150	2608
Col8a2	7.26281	1.69476	0.529389	3.20135	0.00136788	0.0127116	ENSMUSG00000056174	4	126286793	126314330	2	5	3	3	9	6	8	10	20	10
Elp6	18.625	1.00669	0.31459	3.2	0.00137427	0.0127554	ENSMUSG00000054836	9	110305173	110322102	7	14	17	10	22	23	17	20	39	22
Gm14419	67.4899	0.898707	0.280848	3.19997	0.0013744	0.0127554	ENSMUSG00000078875	2	177000956	177012787	38	51	37	58	41	59	47	101	138	139
Sdf4	826.177	0.197882	0.0618408	3.19986	0.00137495	0.0127554	ENSMUSG00000029076	4	155992872	156013610	667	893	761	804	738	757	693	955	1243	921
B330016D10Rik	33.9489	-0.711425	0.222339	-3.19973	0.00137557	0.0127554	ENSMUSG00000048406	4	141546189	141547892	41	45	39	56	24	22	30	21	37	29
Dnal1	119.179	0.474043	0.148186	3.19898	0.00137914	0.0127732	ENSMUSG00000042523	12	84114366	84147498	90	110	98	100	115	111	83	165	211	143
Fam234a	1037.8	0.359097	0.112256	3.19892	0.00137945	0.0127732	ENSMUSG00000024187	17	26211822	26244223	758	1018	962	914	859	846	863	1279	1829	1377
Col3a1	1335.01	0.674764	0.210939	3.19886	0.00137974	0.0127732	ENSMUSG00000026043	1	45311538	45349706	827	883	942	1377	1304	1450	726	1922	2671	1726
Epb41l1	154.114	0.40748	0.127408	3.19824	0.00138269	0.0127936	ENSMUSG00000027624	2	156420909	156543214	99	146	148	139	135	141	137	165	247	223
Rnf149	66.5855	0.718358	0.224632	3.19793	0.00138417	0.0128004	ENSMUSG00000048234	1	39551296	39577405	50	58	44	46	53	48	54	94	146	103
St5	314.614	0.611276	0.191166	3.19762	0.00138569	0.0128075	ENSMUSG00000031024	7	109523911	109703605	200	268	183	336	317	301	208	347	582	516
Ints13	294.36	0.576299	0.180239	3.19742	0.00138662	0.0128092	ENSMUSG00000040250	6	146549632	146577835	194	261	239	243	225	207	252	400	559	480
Sdha	16989.1	-0.151754	0.0474685	-3.19694	0.00138892	0.0128235	ENSMUSG00000021577	13	74322254	74350280	16327	21939	18446	17623	14247	14709	13032	16644	22547	17640
Erich1	54.6269	0.602122	0.188391	3.19612	0.00139287	0.012853	ENSMUSG00000051978	8	14027561	14090301	46	46	37	42	48	44	55	75	97	69
Gm8279	1.87199	4.1461	1.29747	3.19553	0.00139576	0.0128716	ENSMUSG00000079378	14	5131519	5139959	0	0	0	0	1	2	1	4	4	8
Rab11fip5	880.025	0.436938	0.13674	3.1954	0.00139639	0.0128716	ENSMUSG00000051343	6	85334962	85374634	606	784	776	820	749	908	610	1057	1714	1082
H2-K1	996.631	-0.402797	0.126076	-3.19487	0.00139892	0.012888	ENSMUSG00000061232	17	33996017	34000333	1239	1105	1151	1246	861	775	756	977	978	927
Igfbp6	70.7733	0.69238	0.21687	3.19261	0.00140994	0.0129826	ENSMUSG00000023046	15	102144362	102149511	43	57	75	37	77	75	72	64	140	83
Slc16a7	65.5608	-0.656406	0.205667	-3.1916	0.00141488	0.013021	ENSMUSG00000020102	10	125219270	125389465	56	106	107	78	46	46	55	42	61	70
Clec16a	898.521	0.468742	0.146877	3.19139	0.00141588	0.0130223	ENSMUSG00000068663	16	10545339	10744878	612	674	899	802	801	752	732	1287	1503	1153
Als2cl	110.112	-0.487972	0.152914	-3.19115	0.00141709	0.0130223	ENSMUSG00000044037	9	110879870	110900530	116	170	150	111	69	88	92	93	115	115
Stk39	1100.57	-0.373524	0.117052	-3.1911	0.0014173	0.0130223	ENSMUSG00000027030	2	68210445	68472268	980	1362	1499	1404	983	899	890	921	1227	972
Cptp	59.4049	0.644826	0.202109	3.19048	0.00142038	0.0130435	ENSMUSG00000029073	4	155864723	155869440	35	48	53	47	66	59	51	76	121	54
Tsc22d1	3729.72	0.668076	0.209494	3.18899	0.00142769	0.0131037	ENSMUSG00000022010	14	76414961	76507765	2175	2924	3456	2768	2801	2593	3005	5101	7307	6790
Gk	454.98	0.424416	0.133128	3.18804	0.00143241	0.0131399	ENSMUSG00000025059	X	85701937	85776819	362	453	367	370	353	419	356	615	838	565
Ppp2r5d	307.354	-0.318667	0.0999787	-3.18735	0.00143583	0.0131642	ENSMUSG00000059409	17	46682991	46705002	300	422	330	383	243	268	248	306	345	271
Psma7	832.558	0.26025	0.0816648	3.1868	0.00143855	0.0131821	ENSMUSG00000027566	2	180036373	180042433	642	907	791	725	844	752	689	866	1183	1080
Mrgpre	26.1595	0.846076	0.265525	3.18642	0.00144045	0.0131924	ENSMUSG00000048965	7	143778363	143784500	18	20	18	17	27	32	20	27	58	33
Hipk3	3277.74	-0.258419	0.0811312	-3.18519	0.00144657	0.0132375	ENSMUSG00000027177	2	104426481	104494446	3145	4131	4061	3597	2598	2569	2853	2839	4065	3454
Mfhas1	490.801	-0.413187	0.129724	-3.18512	0.00144693	0.0132375	ENSMUSG00000070056	8	35587798	35679449	614	641	520	578	405	413	431	377	521	436
Pcnt	718.138	-0.299981	0.0942127	-3.18409	0.00145212	0.0132712	ENSMUSG00000001151	10	76351263	76442786	690	1029	855	762	579	634	549	718	836	643
Samd8	296.869	0.357496	0.112285	3.18384	0.00145337	0.0132712	ENSMUSG00000021770	14	21750531	21798726	196	294	261	296	327	263	289	294	424	367
Selenbp1	586.893	-0.299443	0.0940526	-3.18378	0.00145364	0.0132712	ENSMUSG00000068874	3	94933056	94944758	631	785	612	689	477	458	429	465	779	674
Sesn3	89.8815	0.502144	0.15772	3.18377	0.00145371	0.0132712	ENSMUSG00000032009	9	14275067	14333101	57	78	84	78	75	92	75	95	164	128
Ppp6r1	1186.61	0.533352	0.167596	3.18236	0.00146079	0.0133288	ENSMUSG00000052296	7	4631495	4659019	938	1088	860	948	848	989	933	1693	2143	1848
Actr3b	404.715	0.59238	0.186176	3.18183	0.0014635	0.0133463	ENSMUSG00000056367	5	25759997	25850688	277	348	358	291	306	324	298	580	845	597
NA	602.291	0.249114	0.0783372	3.18002	0.00147266	0.0134227	ENSMUSG00000073212	NA	NA	NA	475	576	599	570	572	557	485	697	878	724
Vmn1r51	3.0348	4.07348	1.28178	3.178	0.00148296	0.0135052	ENSMUSG00000062818	6	90122596	90132264	0	0	0	1	1	3	1	13	10	4
Nme1	187.356	0.448909	0.141262	3.17783	0.0014838	0.0135052	ENSMUSG00000037601	11	93956979	93968521	133	181	142	179	171	172	132	217	332	277
1500011K16Rik	198.907	0.40493	0.127428	3.17771	0.00148441	0.0135052	ENSMUSG00000051319	2	127791388	127792488	151	162	184	186	186	170	174	208	362	260
0610009O20Rik	1543	-0.324802	0.102215	-3.17763	0.00148486	0.0135052	ENSMUSG00000024442	18	38250249	38262629	1687	2090	1696	1727	1351	1394	1237	1334	1757	1310
Rpsa-ps2	366.399	0.356183	0.112105	3.17723	0.0014869	0.0135165	ENSMUSG00000045055	10	128776371	128777250	284	316	302	382	370	335	358	452	499	401
Phldb1	1135.02	-0.466206	0.146744	-3.177	0.00148809	0.0135201	ENSMUSG00000048537	9	44686304	44735198	1257	1568	1470	1282	906	878	1099	931	1213	820
Rasgef1a	7.32655	1.84117	0.579634	3.17644	0.00149094	0.0135388	ENSMUSG00000030134	6	118011438	118091546	4	4	1	3	5	9	4	13	21	14
Ddi2	495.098	-0.450485	0.14186	-3.17555	0.00149553	0.0135733	ENSMUSG00000078515	4	141677549	141723419	567	801	502	562	330	360	476	417	561	452
Rai14	88.7233	-0.58267	0.183544	-3.17456	0.00150066	0.0136126	ENSMUSG00000022246	15	10568969	10714624	99	132	125	97	67	78	75	67	69	81
Ttpal	148.567	-0.623578	0.196457	-3.17413	0.00150289	0.0136256	ENSMUSG00000017679	2	163602314	163619013	147	259	231	141	119	82	130	110	146	146
Lypla2	245.723	-0.298811	0.0941931	-3.17232	0.00151224	0.0137031	ENSMUSG00000028670	4	135968224	135972626	255	285	292	300	196	202	201	215	301	245
Slc25a28	138.13	-0.583765	0.184067	-3.17149	0.00151659	0.0137353	ENSMUSG00000040414	19	43663822	43674881	155	212	166	175	99	123	133	94	114	114
A2m	3.50716	-2.74075	0.864291	-3.1711	0.00151864	0.013744	ENSMUSG00000030111	6	121635376	121679227	4	16	8	3	0	0	1	1	4	1
Sgms1	754.148	-0.610393	0.192492	-3.171	0.00151916	0.013744	ENSMUSG00000040451	19	32122727	32389714	796	1154	1010	959	454	503	785	502	641	810
Nr1d2	1332.57	-0.404402	0.127591	-3.16951	0.00152697	0.0138026	ENSMUSG00000021775	14	18204054	18239127	1442	2134	1579	1286	903	968	1122	1129	1563	1475
Apln	113.966	-1.08691	0.342934	-3.16945	0.00152726	0.0138026	ENSMUSG00000037010	X	48025146	48034853	182	163	132	201	92	121	75	37	52	71
Rassf3	1818.14	0.27814	0.087769	3.169	0.00152965	0.0138169	ENSMUSG00000025795	10	121410350	121476347	1441	1816	1641	1728	1546	1555	1506	2102	3168	2201
Arsb	108.221	0.761758	0.240414	3.16852	0.00153215	0.0138322	ENSMUSG00000042082	13	93771630	93943016	68	78	80	88	112	61	78	158	241	169
Cdk18	176.066	-0.949936	0.299872	-3.1678	0.00153595	0.0138592	ENSMUSG00000026437	1	132112237	132139684	248	287	200	279	153	148	160	95	105	70
Mypn	1688.61	-0.596695	0.188418	-3.16687	0.0015409	0.0138966	ENSMUSG00000020067	10	63115795	63203952	1788	2318	2622	1965	1082	1208	1739	1327	1347	1546
Asns	18.8701	-1.14959	0.363042	-3.16655	0.0015426	0.0139046	ENSMUSG00000029752	6	7675169	7693254	28	48	24	16	8	14	16	11	11	15
Pprc1	197.175	-0.415397	0.131206	-3.16598	0.00154562	0.0139245	ENSMUSG00000055491	19	46044886	46072915	193	287	241	233	160	165	169	162	184	196
D16Ertd472e	39.9711	1.40728	0.444768	3.16408	0.00155576	0.0140084	ENSMUSG00000022864	16	78544012	78576657	15	32	21	16	38	17	17	67	93	113
Stab2	6.10967	-1.68128	0.531514	-3.16319	0.00156051	0.0140438	ENSMUSG00000035459	10	86841198	87008025	4	16	11	13	2	2	3	3	4	6
Phf2	503.424	-0.341729	0.108063	-3.1623	0.00156528	0.0140793	ENSMUSG00000038025	13	48801750	48871119	545	650	519	649	384	372	445	462	534	535
Pcx	361.002	0.829617	0.262359	3.16215	0.0015661	0.0140793	ENSMUSG00000024892	19	4510472	4621752	259	268	274	203	244	290	214	593	808	647
Arrdc2	80.004	-1.90669	0.603023	-3.16188	0.00156752	0.0140846	ENSMUSG00000002910	8	70835129	70839720	111	302	121	69	23	36	83	28	18	23
Fahd2a	286.593	0.766803	0.242706	3.15939	0.00158102	0.0141984	ENSMUSG00000027371	2	127436215	127444565	179	257	222	174	204	214	193	424	713	456
Ankrd40	2268.7	-0.301515	0.0954457	-3.15902	0.00158302	0.0142089	ENSMUSG00000020864	11	94328001	94341841	2267	2802	2731	2693	1913	1907	1918	2179	2647	1878
Arc	151.229	2.18725	0.692544	3.15828	0.00158701	0.0142363	ENSMUSG00000022602	15	74669083	74672570	32	30	97	37	75	97	42	399	682	206
Pdzrn3	244.159	-1.04345	0.330398	-3.15815	0.00158773	0.0142363	ENSMUSG00000035357	6	101149609	101377897	314	503	269	377	218	178	238	97	121	116
Hdgfl3	183.886	0.516007	0.163416	3.15763	0.00159055	0.014248	ENSMUSG00000025104	7	81881251	81934473	135	157	134	175	152	166	139	285	328	224
5730409E04Rik	165.993	0.46731	0.147995	3.15761	0.00159071	0.014248	ENSMUSG00000073755	4	126609818	126614371	128	159	114	155	174	159	108	211	270	225
Lims2	498.358	-0.583774	0.184895	-3.15732	0.00159226	0.0142544	ENSMUSG00000024395	18	31931325	31958619	517	724	784	533	348	380	441	329	414	555
Katnb1	71.1534	0.552248	0.174928	3.157	0.00159402	0.0142628	ENSMUSG00000031787	8	95081186	95103149	51	55	51	71	70	61	65	92	99	108
Glrb	6.69498	2.14331	0.679019	3.15649	0.00159682	0.0142804	ENSMUSG00000028020	3	80843599	80913660	3	5	0	1	9	14	10	7	13	4
Tmem179	42.0567	-0.945071	0.299429	-3.15624	0.00159818	0.014285	ENSMUSG00000054013	12	112500189	112516747	44	86	47	69	27	30	35	26	55	13
Zdhhc17	339.721	0.627802	0.198972	3.15523	0.00160369	0.0143268	ENSMUSG00000035798	10	110941780	111010140	227	326	221	284	271	283	243	403	622	659
Gm5915	45.7874	0.96995	0.307713	3.15212	0.00162087	0.0144728	ENSMUSG00000080021	8	105660334	105660787	21	28	45	26	37	35	32	60	118	83
Ss18l2	376.368	-0.275952	0.0875649	-3.1514	0.00162489	0.0145011	ENSMUSG00000032526	9	121710329	121713388	396	511	362	460	302	315	270	367	479	377
Lama2	1090.18	-0.442987	0.140584	-3.15105	0.00162687	0.0145084	ENSMUSG00000019899	10	26980036	27619758	1056	1515	1655	1101	900	935	881	889	1116	961
Stxbp4	80.2358	0.63493	0.201506	3.15092	0.00162759	0.0145084	ENSMUSG00000020546	11	90476492	90638084	58	55	62	72	82	65	55	123	153	103
Camk2b	94.3333	-0.903941	0.286893	-3.1508	0.00162826	0.0145084	ENSMUSG00000057897	11	5969644	6066362	100	144	161	132	80	84	84	44	70	42
Slc25a1	38.3821	0.685096	0.217479	3.15016	0.00163178	0.0145322	ENSMUSG00000003528	16	17925211	17928219	24	31	22	39	42	38	30	52	61	53
Naf1	77.85	0.45891	0.14569	3.14991	0.00163321	0.0145374	ENSMUSG00000014907	8	66860217	66890564	49	74	71	68	81	76	70	83	125	97
Ino80c	327.284	0.369937	0.117462	3.14943	0.00163592	0.0145539	ENSMUSG00000047989	18	24104757	24121953	275	331	269	267	364	276	293	385	539	333
Ptger1	128.668	-0.454232	0.144237	-3.14921	0.00163714	0.0145554	ENSMUSG00000019464	8	83666678	83672753	161	178	142	145	96	118	106	103	129	117
Ccnb1	3.60723	3.54112	1.12449	3.14909	0.00163779	0.0145554	ENSMUSG00000041431	13	100778650	100786570	0	1	0	1	2	6	8	5	7	6
Atp11a	1632.02	0.420088	0.133406	3.14893	0.00163867	0.0145557	ENSMUSG00000031441	8	12757014	12868728	1264	1609	1337	1366	1349	1319	1268	2074	3165	2175
Erap1	452.368	-0.375591	0.119366	-3.14654	0.00165215	0.0146678	ENSMUSG00000021583	13	74639568	74693201	432	601	551	573	413	398	338	376	439	445
Bach2	62.1887	0.560091	0.178024	3.14616	0.00165431	0.0146718	ENSMUSG00000040270	4	32238804	32586108	35	61	52	53	63	51	58	66	119	84
Inhba	14.9634	1.52599	0.485032	3.14616	0.00165432	0.0146718	ENSMUSG00000041324	13	16011851	16031621	5	7	14	3	18	10	11	15	33	41
Gm11927	39.8472	-0.776498	0.246835	-3.14582	0.00165624	0.0146812	ENSMUSG00000082398	4	32051738	32052914	51	54	56	55	30	33	36	18	45	23
Ankhd1	484.246	-0.377508	0.120021	-3.14534	0.00165891	0.0146973	ENSMUSG00000024483	18	36559987	36665917	522	718	576	493	429	394	406	413	533	410
Alpk1	44.4075	1.01362	0.322292	3.14505	0.00166061	0.0147047	ENSMUSG00000028028	3	127670310	127780527	12	44	38	21	48	51	71	57	61	39
Sgcd	446.963	0.592704	0.188528	3.14385	0.00166739	0.0147571	ENSMUSG00000020354	11	46896253	47988969	290	423	358	343	363	284	389	619	920	675
Nrep	197.422	0.486155	0.154646	3.14368	0.0016684	0.0147584	ENSMUSG00000042834	18	33437019	33464029	129	216	160	154	227	216	136	243	335	204
Gm3127	2.5888	3.83999	1.2219	3.14262	0.00167441	0.0147852	ENSMUSG00000090764	14	4165030	4173503	0	0	0	1	1	5	3	2	11	5
Mettl14	216.608	-0.440855	0.140286	-3.14254	0.00167487	0.0147852	ENSMUSG00000028114	3	123368297	123386108	201	307	256	297	213	185	134	190	224	190
NA	8.62185	1.50677	0.479487	3.14247	0.00167531	0.0147852	ENSMUSG00000091611	NA	NA	NA	2	4	7	4	9	9	7	13	16	18
Dnm2	604.461	-0.391859	0.124699	-3.14243	0.0016755	0.0147852	ENSMUSG00000033335	9	21424908	21507759	610	790	741	753	511	566	480	520	565	544
Tbc1d16	781.937	-0.432839	0.137742	-3.14238	0.00167581	0.0147852	ENSMUSG00000039976	11	119143045	119228499	814	1022	1024	937	645	741	640	606	892	568
Ccnk	300.522	-0.455624	0.145	-3.14224	0.00167662	0.0147852	ENSMUSG00000021258	12	108179579	108203359	348	422	335	365	217	222	288	224	291	319
Ptprg	643.849	-0.390442	0.124286	-3.14147	0.00168103	0.0148164	ENSMUSG00000021745	14	11553532	12242041	637	867	806	775	527	547	594	521	681	535
Dpf2	400.938	-0.311659	0.0992341	-3.14065	0.00168575	0.0148504	ENSMUSG00000024826	19	5896516	5913010	387	554	454	473	314	337	341	336	434	435
Mybbp1a	460.021	-0.354024	0.112738	-3.14024	0.0016881	0.0148635	ENSMUSG00000040463	11	72441355	72451768	466	658	566	486	373	410	356	381	471	489
Hlf	347.034	-0.60915	0.194259	-3.13575	0.00171413	0.0150849	ENSMUSG00000003949	11	90336536	90390895	470	642	352	336	278	236	302	217	354	328
Peli3	22.8776	1.05336	0.336058	3.13447	0.00172167	0.0151434	ENSMUSG00000024901	19	4930651	4943127	17	15	12	13	22	32	20	24	62	20
Dnajc13	532.519	-0.267312	0.0853439	-3.13218	0.00173515	0.0152541	ENSMUSG00000032560	9	104151282	104262930	590	706	551	585	439	431	368	530	721	516
Shc2	27.6713	0.802323	0.2563	3.13041	0.00174565	0.0153386	ENSMUSG00000020312	10	79618051	79637918	13	20	28	18	30	25	26	31	51	42
Bptf	613.565	-0.272545	0.0870849	-3.12965	0.00175014	0.0153701	ENSMUSG00000040481	11	107033081	107132127	561	856	695	710	526	487	525	564	708	596
Dera	44.2485	0.824256	0.263581	3.12714	0.00176516	0.0154941	ENSMUSG00000030225	6	137754546	137857340	18	45	28	36	43	32	32	64	86	79
Edrf1	118.666	-0.406059	0.129881	-3.1264	0.00176963	0.0155253	ENSMUSG00000039990	7	133637543	133672971	129	175	127	140	100	87	98	103	123	120
Sacs	541.604	0.43596	0.139456	3.12615	0.00177109	0.0155302	ENSMUSG00000048279	14	61138457	61240695	426	467	468	468	566	509	346	739	882	675
Otud3	74.8207	-0.559821	0.17909	-3.12592	0.00177249	0.0155345	ENSMUSG00000041161	4	138895379	138913945	79	113	108	81	51	54	50	86	68	70
Lgr4	365.711	0.419251	0.134128	3.12576	0.00177348	0.0155352	ENSMUSG00000050199	2	109917647	110014257	295	330	259	364	360	300	308	474	664	401
Zfp687	117.459	0.512835	0.164093	3.12527	0.00177644	0.0155532	ENSMUSG00000019338	3	95006590	95015448	90	104	83	107	115	145	78	150	196	131
NA	37.6374	-0.653962	0.209276	-3.12487	0.00177882	0.015566	ENSMUSG00000084767	NA	NA	NA	41	56	39	63	26	23	23	36	41	38
Mat2a	1469.73	-0.275762	0.0882673	-3.12417	0.00178308	0.0155953	ENSMUSG00000053907	6	72432799	72439558	1514	1967	1571	1692	1115	1227	1332	1343	1815	1332
NA	3.42612	-2.49226	0.798266	-3.1221	0.00179568	0.0156975	ENSMUSG00000073567	NA	NA	NA	5	13	5	5	2	2	2	0	1	0
Prpf38b	296.319	-0.40177	0.128716	-3.12137	0.00180012	0.0157283	ENSMUSG00000027881	3	108902805	108911727	321	386	343	371	218	208	286	240	312	310
Ndufs7	2136.9	-0.295388	0.0946481	-3.12091	0.00180296	0.015745	ENSMUSG00000020153	10	80249121	80256794	2233	2795	2376	2464	1635	1937	1789	1625	2690	2156
2810403A07Rik	357.339	-0.59169	0.18961	-3.12056	0.00180506	0.0157554	ENSMUSG00000028060	3	88685803	88712924	487	610	385	355	215	206	343	274	442	326
Cbarp	20.7297	-1.31316	0.420906	-3.11983	0.00180953	0.015779	ENSMUSG00000035640	10	80130451	80140835	31	51	23	28	12	6	26	9	10	12
Pcyt1b	3.52148	3.54955	1.13779	3.11967	0.00181051	0.015779	ENSMUSG00000035246	X	93654863	93749951	0	1	0	1	5	3	4	5	15	4
Kcnq4	30.9056	-1.11791	0.358344	-3.11967	0.00181054	0.015779	ENSMUSG00000028631	4	120696138	120748612	37	54	41	55	22	21	35	15	16	11
Pdp1	442.887	0.48334	0.155111	3.1161	0.0018326	0.0159631	ENSMUSG00000049225	4	11958184	11966452	305	428	378	362	538	430	301	551	812	437
Aff4	1028.5	-0.342346	0.109874	-3.1158	0.00183449	0.0159712	ENSMUSG00000049470	11	53350833	53421830	1046	1449	1236	1116	732	721	940	889	1216	1123
NA	122.127	-0.825842	0.265063	-3.11564	0.00183545	0.0159712	ENSMUSG00000091637	NA	NA	NA	163	202	142	170	101	109	115	63	82	67
Ran	680.888	0.388302	0.124638	3.11544	0.00183673	0.0159712	ENSMUSG00000029430	5	129020069	129024323	533	707	510	617	572	572	553	760	1204	1005
Bphl	233.138	0.430014	0.138031	3.11535	0.00183726	0.0159712	ENSMUSG00000038286	13	34037597	34074074	193	228	182	190	189	239	186	249	460	292
S100a4	50.937	0.671858	0.215736	3.11427	0.00184403	0.0160219	ENSMUSG00000001020	3	90603771	90606045	34	39	39	43	35	44	45	77	96	75
Gprc5c	60.0243	0.606787	0.194856	3.11402	0.00184556	0.0160224	ENSMUSG00000051043	11	114851152	114872617	41	53	50	43	66	82	49	74	86	60
Mrps35	649.644	-0.408093	0.131053	-3.11396	0.00184597	0.0160224	ENSMUSG00000040112	6	147042764	147073991	702	844	711	869	575	632	480	512	687	536
Insr	1798.54	-0.270209	0.0868295	-3.11195	0.00185857	0.0161196	ENSMUSG00000005534	8	3122061	3279617	1634	2500	2240	1896	1356	1494	1410	1573	2297	1976
Fam102a	142.784	0.605293	0.194511	3.11187	0.00185905	0.0161196	ENSMUSG00000039157	2	32535332	32569756	110	96	80	158	130	138	127	215	217	180
Cdc42bpb	603.761	-0.308363	0.0991217	-3.11095	0.00186485	0.0161568	ENSMUSG00000021279	12	111292976	111377718	600	825	730	651	442	506	535	523	680	629
Ifngr1	509.775	-0.376124	0.120905	-3.11089	0.00186522	0.0161568	ENSMUSG00000020009	10	19591949	19610229	530	639	655	598	347	352	458	483	547	560
Atp1b2	214.204	-0.597436	0.192056	-3.11073	0.00186624	0.0161574	ENSMUSG00000041329	11	69599736	69605942	249	336	240	280	189	212	167	141	196	140
Map2k1	412.905	0.358525	0.115267	3.11038	0.00186846	0.0161673	ENSMUSG00000004936	9	64185770	64253631	302	410	327	418	358	353	358	429	733	568
Pxdc1	76.6011	-0.651996	0.209628	-3.11025	0.00186928	0.0161673	ENSMUSG00000021411	13	34627834	34653486	101	133	69	100	47	43	72	57	77	80
Wfdc1	101.005	-0.798718	0.256906	-3.10898	0.00187732	0.0162286	ENSMUSG00000023336	8	119666365	119688222	111	162	119	166	87	84	94	48	67	71
Adprh	321.286	0.314981	0.101335	3.1083	0.00188166	0.0162481	ENSMUSG00000002844	16	38445399	38452689	263	303	252	333	273	302	271	390	503	393
Dpf3	89.4126	-0.63976	0.205824	-3.10829	0.00188171	0.0162481	ENSMUSG00000021221	12	83213745	83487716	106	162	105	96	70	61	80	84	89	51
Cpm	95.5237	-0.775753	0.249584	-3.10818	0.00188241	0.0162481	ENSMUSG00000020183	10	117629500	117687352	107	158	156	101	75	65	94	71	56	70
Tob2	686.72	-0.79324	0.255346	-3.10654	0.00189294	0.0163306	ENSMUSG00000048546	15	81848272	81858796	926	1137	705	1013	231	414	730	454	764	623
Huwe1	2746.64	-0.276769	0.0891026	-3.10618	0.00189521	0.016342	ENSMUSG00000025261	X	151800807	151935417	2716	3650	3465	2774	2241	2230	2336	2542	3261	2635
Ociad2	53.8884	0.800354	0.257748	3.10518	0.00190163	0.0163891	ENSMUSG00000029153	5	73322199	73341028	40	51	32	31	36	67	41	74	128	62
Tbkbp1	109.207	-0.514689	0.165766	-3.10491	0.00190334	0.0163956	ENSMUSG00000038517	11	97136171	97151495	133	163	108	142	76	91	97	68	125	104
Jag2	241.649	-0.678725	0.218647	-3.10421	0.00190789	0.0164223	ENSMUSG00000002799	12	112907819	112929776	279	374	317	312	146	141	248	127	226	278
Pom121	159.806	-0.493003	0.158821	-3.10414	0.00190836	0.0164223	ENSMUSG00000053293	5	135376141	135394546	218	199	200	167	112	121	143	132	156	157
Plscr4	135.804	0.504446	0.162586	3.10264	0.00191805	0.0164974	ENSMUSG00000032377	9	92457373	92492456	86	105	139	115	146	147	116	120	215	192
Grn	632.163	0.316573	0.102054	3.10202	0.00192203	0.0165232	ENSMUSG00000034708	11	102430315	102437048	510	628	547	579	552	571	470	806	980	837
Taf5	232.135	-0.631222	0.203562	-3.10088	0.00192949	0.0165791	ENSMUSG00000025049	19	47067748	47083479	256	380	277	302	177	212	203	202	193	127
Ten1	56.3477	0.66661	0.215044	3.09988	0.00193601	0.0166267	ENSMUSG00000020778	11	116198855	116215318	42	47	39	44	50	51	40	61	119	94
Mettl9	723.064	0.222531	0.071804	3.09914	0.00194085	0.0166529	ENSMUSG00000030876	7	121034445	121078329	593	765	650	695	703	649	615	780	1159	774
Frrs1	14.9214	-1.05296	0.339761	-3.09911	0.001941	0.0166529	ENSMUSG00000033386	3	116859464	116908177	22	24	20	22	15	8	7	9	8	15
Slc36a4	129.557	0.490576	0.158321	3.09862	0.00194426	0.0166725	ENSMUSG00000043885	9	15709738	15743361	92	113	91	134	117	112	98	173	238	170
Ube2c	11.2185	1.34563	0.434391	3.09775	0.00194998	0.0167131	ENSMUSG00000001403	2	164769898	164778822	4	7	7	6	14	18	12	12	26	8
Ap5s1	167.252	-0.377409	0.121857	-3.09715	0.0019539	0.0167338	ENSMUSG00000068264	2	131207078	131213514	178	225	181	212	131	154	131	147	208	130
Cbfa2t3	182.246	-0.719515	0.23232	-3.09708	0.00195436	0.0167338	ENSMUSG00000006362	8	122625141	122699109	207	231	231	307	98	152	175	88	161	186
Spcs1	531.862	0.285303	0.0921242	3.09694	0.00195533	0.0167338	ENSMUSG00000021917	14	30999826	31001672	462	533	458	475	468	428	490	621	861	642
Fnip1	788.125	-0.24904	0.0804392	-3.096	0.00196152	0.0167784	ENSMUSG00000035992	11	54438199	54518235	770	1017	933	860	605	628	630	825	1050	719
[truncated: 1,050 more rows]

[truncated: 2 more sheets: Table S10 - TGH vs. TGL P<0.01, Table S11 - Nrf2-KO vs. WT]
